# Supplementary material for: Validation of a Metagenomic Next-Generation Sequencing Assay for Lower Respiratory Pathogen Detection
Source: Microbiol Spectr. 2022 Dec 12;11(1):e03812-22. doi: 10.1128/spectrum.03812-22 (PMC9927246; doi:10.1128/spectrum.03812-22)
Supplement: Supplemental file 2 — Supplemental material. Download spectrum.03812-22-s0002.xlsx, XLSX file, 1.6 MB [file spectrum.03812-22-s0002.xlsx]

## Sheet: Table S1
Table S1. The list of background microorganisms
	Top 25 of regents background microorganisms												Top 25 of biosafety cabinet background microorganisms						Top 25 of centrifuge background microorganisms
	Name RPTM	D0019	D0081	D0101	K0001	K0002	K0003	K0004	D0039	D0059	D0079		Name RPTM	K0005	K0006	K0007	K0008		Name RPTM	K0009	K0010	K0011	K0012
	Propionibacterium acnes	50701	51043	59726	15492	7899	11163	21868	65989	350752	13413		Staphylococcus capitis	102422	8022	36131	22753		Acinetobacter schindleri	259591	1515077	261419	103247
	Acinetobacter johnsonii	15748	24745	166932	20890	8015	13385	19661	168281	58768	11866		Acinetobacter schindleri	46536	40549	44244	33816		Acinetobacter lwoffii	32506	303030	29915	5775
	Staphylococcus hominis	13447	46840	81943	19456	8187	12639	25982	60936	17279	20061		Acinetobacter johnsonii	43291	24538	19216	34761		Massilia timonae	105457	147658	67408	6040
	Staphylococcus capitis	9165	8303	32048	3809	8568	41726	24544	21306	72544	29482		Staphylococcus hominis	42354	16411	25577	26617		Propionibacterium acnes	30445	83554	35352	46537
	Moraxella osloensis	15567	20079	57328	9760	5423	5368	9583	49872	40641	6764		Propionibacterium acnes	28070	12220	40520	15288		Acinetobacter johnsonii	74352	17243	46428	42255
	Staphylococcus warneri	6628	13569	92269	9881	4434	7924	10602	26298	4752	9517		Staphylococcus warneri	24473	8554	13191	13202		Staphylococcus hominis	53152	8309	53584	32650
	Staphylococcus epidermidis	5232	20154	31790	12282	3278	4105	5993	26497	26039	5874		Moraxella osloensis	22644	5310	10985	10908		Moraxella osloensis	62375	9609	50487	22587
	Acinetobacter schindleri	384	898	4989	35619	13374	9757	17962	8080	1009	181		Acinetobacter guillouiae	11886	11107	8619	7377		Staphylococcus capitis	17169	4413	28017	33438
	Acinetobacter guillouiae	2624	7292	13080	6225	3426	8643	4333	12892	4202	4517		Staphylococcus epidermidis	7145	3936	10464	6907		Acinetobacter guillouiae	10624	2302	10262	38263
	Staphylococcus aureus	1451	6564	2443	1042	46	63	110	5781	27657	175		Staphylococcus pettenkoferi	14742	1200	3645	5756		Staphylococcus pettenkoferi	826	91	11822	47881
	Staphylococcus haemolyticus	1706	7462	14693	6436	818	1058	1674	6396	1561	2175		Pseudomonas luteola	170	9	26	22535		Staphylococcus epidermidis	15050	3719	11614	12647
	Micrococcus luteus	3240	5067	3366	2599	2163	2561	3165	12378	2765	4011		Massilia alkalitolerans	5725	5168	6531	5190		Staphylococcus warneri	19842	3767	8088	9075
	Malassezia restricta	869	1731	2765	2161	1757	1961	2383	2897	13745	3797		Stenotrophomonas maltophilia	4202	6238	3981	7998		Brevundimonas vesicularis	7956	21347	4957	1370
	Staphylococcus pettenkoferi	860	168	578	270	1064	13423	5605	1310	115	8777		Ralstonia pickettii	9952	3745	5184	1409		Cutaneotrichosporon curvatum	1023	155	3877	28756
	Malassezia globosa	682	787	1922	348	180	190	278	2563	19987	310		Rhodococcus erythropolis	4198	4585	6444	2818		Stenotrophomonas maltophilia	9730	6343	9875	5510
	Kocuria palustris	1772	941	3201	1540	1604	605	954	10122	3607	850		Pseudomonas aeruginosa	5919	6069	2168	3163		Brevundimonas diminuta	3845	16679	2351	5704
	Corynebacterium callunae	1328	1920	8238	602	357	800	1277	5113	4176	764		Comamonas testosteroni	9259	2400	2594	1864		Acinetobacter radioresistens	4010	18773	3339	1428
	Brevundimonas vesicularis	962	922	5115	2823	612	662	1447	7272	2942	234		Acinetobacter indicus	14479	568	539	437		Micrococcus luteus	10987	973	5996	6363
	Staphylococcus cohnii	853	2434	3208	1152	637	1669	1623	3322	3119	3302		Brevundimonas vesicularis	4052	4007	4515	2936		Staphylococcus haemolyticus	14863	394	3191	4619
	Stenotrophomonas maltophilia	863	1306	2378	2333	857	1978	1762	5523	1349	1069		Micrococcus luteus	5580	1494	3612	3790		Sphingobium yanoikuyae	2610	5858	8269	1170
	Rhizobium pusense	995	703	4647	1065	344	505	1237	7389	2181	218		Malassezia restricta	4360	998	6119	2282		Acinetobacter indicus	3915	9595	1769	1673
	Ralstonia pickettii	106	157	1199	3080	1886	1580	4306	1057	1181	2241		Brevundimonas diminuta	3086	3957	2225	3111		Paraburkholderia fungorum	4586	520	2042	8998
	Cutibacterium granulosum	510	2769	1724	393	201	216	546	1166	8703	401		Sphingomonas melonis	2518	3973	3161	2395		Brevibacterium casei	6236	540	5076	2151
	Kocuria polaris	2516	398	1984	366	182	710	116	6840	3030	194		Delftia acidovorans	2832	3043	2738	2746		Pseudomonas aeruginosa	5379	354	1580	6227
	Brevibacterium casei	1571	1728	1739	1429	1228	882	501	4675	1300	1183		Paraburkholderia fungorum	5213	3454	694	1842		Pseudomonas fulva	6503	5414	1415	13

## Sheet: Table S3
Table S3. Bioinformatics validation of Kraken2 and InHouse pipeline
Name	InHouse Recall	InHouse Precision	InHouse F1 Score	InHouse Taxon Number	Kraken2 Recall	Kraken2 Precision	Kraken2 F1 Score	Kraken2 Taxon Number	Accession ID
2019-nCoV	1	1	1	1	0	0	0	2	GCF_009858895.2_ASM985889v3
Acinetobacter baumannii	0.85222	0.999788	0.920125	6	0.974111	0.99552	0.984699	17	GCF_008632635.1_ASM863263v1
Acinetobacter calcoaceticus	0.820524	0.992295	0.898272	16	0.954128	0.98109	0.967421	18	GCF_016939475.1_ASM1693947v1
Acinetobacter haemolyticus	0.888917	0.999983	0.941185	5	0.972931	0.99531	0.983993	17	GCF_003323815.1_ASM332381v1
Acinetobacter junii	0.881433	0.999993	0.936977	3	0.973158	0.99823	0.985535	21	GCF_002761875.1_ASM276187v1
Acinetobacter lwoffii	0.804004	0.999991	0.891352	3	0.669895	0.80837	0.732647	68	GCF_900699155.1_44927_B02-4
Acinetobacter nosocomialis	0.869762	0.999873	0.93029	7	0.956389	0.98231	0.969176	15	GCF_005281455.1_ASM528145v1
Acinetobacter pittii	0.889079	0.999994	0.94128	4	0.957398	0.98195	0.969519	18	GCF_000191145.1_ASM19114v1
Acinetobacter radioresistens	0.87674	1	0.934322	1	0.928121	0.99143	0.958731	34	GCF_000368885.1_Acin_radi_NIPH_2130_V1
Acinetobacter soli	0.810581	0.994213	0.893055	16	0.747273	0.93234	0.829611	68	GCF_018139125.1_ASM1813912v1
Acinetobacter ursingii	0.854372	0.99997	0.921455	3	0.914168	0.9795	0.945707	48	GCF_000369885.1_Acin_ursi_NIPH_706_V1
Actinomyces dentalis	0.909296	1	0.952493	1	0	0	0	445	GCF_000429225.1_ASM42922v1
Actinomyces denticolens	0.892525	1	0.943211	1	0	0	0	20	GCF_900445045.1_49888_F01
Actinomyces gerencseriae	0.91895	1	0.957763	1	0	0	0	629	GCF_000429265.1_ASM42926v1
Actinomyces massiliensis	0.91804	0.999988	0.957263	3	0	0	0	559	GCF_000269805.1_ASM26980v1
Actinomyces naeslundii	0.885082	1	0.939038	1	0.993161	0.99875	0.995948	13	GCF_016127855.1_ASM1612785v1
Actinomyces oris	0.453495	0.856012	0.592891	23	0.200235	0.22475	0.211785	55	GCF_002847555.1_ASM284755v1
Actinomyces polynesiensis	0.898123	1	0.946328	1	0	0	0	778	GCF_902375405.1_MGYG-HGUT-01480
Actinomyces provencensis	0.902698	1	0.948861	1	0	0	0	739	GCF_900155435.1_PRJEB18758
Actinomyces radicidentis	0.897066	1	0.94574	1	0.954851	0.9989	0.976379	26	GCF_001553565.1_ASM155356v1
Actinomyces ruminicola	0.655475	0.999173	0.791628	41	0	0	0	594	GCF_900103885.1_IMG-taxon_2651870319_annotated_assembly
Actinomyces timonensis	0.899195	1	0.946922	1	0	0	0	554	GCF_000295095.1_ASM29509v1
Actinomyces urinae	0.867789	1	0.929215	1	0	0	0	305	GCF_900119695.1_PRJEB17950
Actinomyces viscosus	0.897717	1	0.946102	1	0.988053	0.99842	0.993209	10	GCF_900637975.1_53550_F01
Actinomyces vulturis	0.891162	1	0.942449	1	0	0	0	260	GCF_001687305.1_ASM168730v1
Aeromonas hydrophila	0.869748	0.999876	0.930284	30	0.992533	0.99723	0.994876	14	GCF_017310215.1_ASM1731021v1
Angiostrongylus cantonensis	0.481556	0.999973	0.650062	13	0	0	0	4	GCA_009735665.1_ACgenome_NGS_v2
Aspergillus flavus	0.57278	1	0.728366	3	0	0	0	3	GCF_014117465.1_ASM1411746v1
Aspergillus fumigatus	0.974592	1	0.987133	1	0.984395	0.99919	0.991737	1	GCF_000002655.1_ASM265v1
Aspergillus nidulans	0.982297	1	0.991069	2	0	0	0	25	GCF_000149205.2_ASM14920v2
Aspergillus niger	0.972442	1	0.986028	1	0	0	0	26	GCF_000002855.3_ASM285v2
Aspergillus sydowii	0.985552	1	0.992723	1	0	0	0	26	GCF_001890705.1_Aspsy1
Aspergillus terreus	0.976361	1	0.988039	2	0	0	0	27	GCF_000149615.1_ASM14961v1
Astrovirus MLB1	1	1	1	1	0.981683	1	0.990757	1	GCF_000880715.1_ViralProj32327
Astrovirus MLB2	1	1	1	1	0.971959	1	0.98578	1	GCF_000895575.1_ViralProj76723
Astrovirus MLB3	1	1	1	1	0.965621	1	0.98251	1	GCF_000899535.1_ViralProj178563
Astrovirus VA1	1	1	1	1	0.976848	1	0.988288	1	GCF_000885815.1_ViralProj39811
Astrovirus VA3	1	1	1	1	0.989109	1	0.994525	1	GCF_000901475.1_ViralProj178564
Astrovirus VA4	1	1	1	1	0.994807	1	0.997397	1	GCF_000897955.1_ViralProj178562
Babesia bigemina	0.953433	1	0.976161	1	0.990821	0.99982	0.9953	4	GCF_000981445.1_Bbig001
Babesia bovis	0.961462	1	0.980352	1	0.989342	0.99978	0.994534	3	GCF_000165395.1_ASM16539v1
Babesia microti	0.952417	1	0.975629	1	0.962022	0.99969	0.980494	1	GCF_000691945.2_ASM69194v2
Bacillus anthracis	0.86457	1	0.927367	1	0.866183	0.88879	0.877341	23	GCF_000008445.1_ASM844v1
Bacillus cereus	0.865077	0.999694	0.927527	18	0.325214	0.34402	0.334353	33	GCF_018309165.1_ASM1830916v1
Bacteroides fragilis	0.931794	1	0.964693	1	0.983084	0.99981	0.991376	7	GCF_016889925.1_ASM1688992v1
Bacteroides ovatus	0.938025	1	0.968022	2	0.983629	0.99666	0.990102	10	GCF_001314995.1_ASM131499v1
Bacteroides thetaiotaomicron	0.934675	1	0.966235	2	0.978831	0.99314	0.985934	13	GCF_014131755.1_ASM1413175v1
Bacteroides uniformis	0.912655	0.999995	0.954331	5	0.596644	0.72258	0.653601	43	GCF_018292165.1_ASM1829216v1
Bacteroides vulgatus	0.870123	0.995171	0.928455	25	0.793568	0.9043	0.845323	35	GCF_020885855.1_ASM2088585v1
Balamuthia mandrillaris	0.903787	1	0.949462	1	0	0	0	34	GCA_001185145.1_ASM118514v1
Bifidobacterium animalis	0.828608	1	0.906272	2	0.997903	0.99994	0.99892	3	GCF_000224965.2_ASM22496v2
Bifidobacterium bifidum	0.846988	0.999996	0.917154	2	0.967267	0.99361	0.980262	23	GCF_000273525.1_PB_Bifi_bifi_NCIMB_41171_V1
Bifidobacterium breve	0.857412	0.99993	0.923203	5	0.998231	0.99967	0.99895	2	GCF_000568975.1_ASM56897v1
Bifidobacterium dentium	0.877901	1	0.934981	1	0.998213	0.99997	0.999091	1	GCF_001042595.1_ASM104259v1
Bifidobacterium longum	0.851907	0.999943	0.920008	2	0.997915	0.9999	0.998907	2	GCF_000196575.1_ASM19657v1
Bilophila wadsworthia	0.789939	1	0.882643	6	0	0	0	162	GCF_000185705.2_Bilo_wads_3_1_6_V2
Blastomyces dermatitidis	0.948571	1	0.973607	2	0	0	0	12	GCF_000003525.1_BD_ER3_V1
Bordetella parapertussis	0.505468	1	0.671509	1	0.891565	0.91894	0.905046	30	GCF_004008295.1_ASM400829v1
Bordetella pertussis	0.461693	0.997742	0.631272	3	0.928028	0.95221	0.939963	33	GCF_000306945.1_ASM30694v1
Borrelia recurrentis	0.550787	1	0.710332	2	0.818687	0.9626	0.88483	27	GCF_000019705.1_ASM1970v1
Borreliella burgdorferi	0.513818	1	0.678837	4	0.809926	0.95842	0.877938	25	GCF_000181575.2_ASM18157v2
Brazoran virus	1	1	1	1	0.971509	0.99856	0.984849	3	GCF_000909835.1_ViralMultiSegProj214783
Brugia malayi	0.902028	0.999988	0.948486	7	0	0	0	18	GCF_000002995.3_ASM299v2
Burkholderia cepacia	0.918812	0.999917	0.95765	20	0.96894	0.98744	0.978103	37	GCF_009586235.1_ASM958623v1
Burkholderia mallei	0.873843	1	0.932675	2	0.377801	0.41343	0.394813	85	GCF_002346025.1_ASM234602v1
Campylobacter coli	0.799423	1	0.888533	4	0.802749	0.91443	0.854958	31	GCF_009730395.1_ASM973039v1
Campylobacter rectus	0.645829	0.997757	0.784115	11	0.948543	0.99698	0.972159	10	GCF_004803795.1_ASM480379v1
Campylobacter upsaliensis	0.811083	1	0.895688	1	0.902571	0.99681	0.947353	21	GCF_013372245.1_ASM1337224v1
Candida albicans	0.931201	1	0.964375	1	0.883965	0.99369	0.935621	4	GCF_000182965.3_ASM18296v3
Candida glabrata	0.961222	1	0.980228	1	0.953204	0.99917	0.975646	3	GCF_000002545.3_ASM254v2
Candida parapsilosis	0.958706	1	0.978918	2	0	0	0	34	GCF_000182765.1_ASM18276v2
Candida tropicalis	0.930338	1	0.963912	1	0	0	0	33	GCF_000006335.3_ASM633v3
Capnocytophaga sputigena	0.879515	1	0.935896	3	0.962102	0.99679	0.979139	14	GCF_002302495.1_ASM230249v1
Chikungunya virus	1	1	1	1	0.977417	0.99522	0.986238	3	GCF_000854045.1_ViralProj14998
Chlamydia pneumoniae	0.803112	1	0.890807	1	0.967167	0.99961	0.983121	9	GCF_000007205.1_ASM720v1
Chlamydia psittaci	0.748291	1	0.856026	1	0.968747	0.99671	0.98253	12	GCF_000204255.1_ASM20425v1
Chlamydia trachomatis	0.756009	1	0.861054	1	0.970751	0.99834	0.984352	4	GCF_000008725.1_ASM872v1
Clavispora lusitaniae	0.96102	1	0.980123	1	0	0	0	42	GCF_000003835.1_ASM383v1
Clostridioides difficile	0.887283	1	0.940276	2	0.905454	0.99937	0.950097	12	GCF_018885085.1_ASM1888508v1
Clostridium botulinum	0.882399	1	0.937526	2	0.878083	0.9878	0.929716	23	GCF_000063585.1_ASM6358v1
Clostridium leptum	0.914542	1	0.955364	1	0	0	0	130	GCF_003459985.1_ASM345998v1
Clostridium perfringens	0.880881	1	0.936669	1	0.907713	0.99953	0.951411	12	GCF_000013285.1_ASM1328v1
Clostridium tetani	0.874333	1	0.932954	1	0.870132	0.98312	0.923182	25	GCF_004115585.1_ASM411558v1
Coccidioides immitis	0.958183	1	0.978645	1	0	0	0	21	GCF_000149335.2_ASM14933v2
Corynebacterium diphtheriae	0.856895	1	0.922933	2	0.996749	0.99973	0.998237	3	GCF_001457455.1_NCTC11397
Cowpox virus	1	1	1	1	0.953927	0.98507	0.969248	10	GCF_000839185.1_ViralProj14174
Coxiella burnetii	0.846154	1	0.916667	1	0.958413	0.99993	0.978731	2	GCF_000007765.2_ASM776v2
Crossiella equi	0.923275	0.999999	0.960107	41	0	0	0	803	GCF_017876755.1_ASM1787675v1
Cryptococcus gattii	0.95165	0.999982	0.975217	2	0.974605	0.9988	0.986554	2	GCF_000185945.1_ASM18594v1
Cryptococcus neoformans	0.974536	1	0.987104	1	0.976901	0.9994	0.988022	3	GCF_000091045.1_ASM9104v1
Cryptosporidium hominis	0.904329	0.997867	0.948798	3	0	0	0	16	GCF_000006425.1_ASM642v1
Cryptosporidium muris	0.954075	1	0.976498	2	0	0	0	16	GCF_000006515.1_JCVI_cmg_v1.0
Cryptosporidium parvum	0.933811	1	0.965773	1	0.882653	0.9955	0.935686	6	GCF_000165345.1_ASM16534v1
Cyclospora cayetanensis	0.97212	1	0.985863	1	0	0	0	6	GCF_002999335.1_CcayRef3
Dengue virus 1	1	1	1	1	0.989783	1	0.994865	1	GCF_000862125.1_ViralProj15306
Dengue virus 2	1	1	1	1	0.99845	0.99982	0.999135	1	GCF_000871845.1_ViralProj20183
Dengue virus 3	1	1	1	1	0.993615	1	0.996797	1	GCF_000866625.1_ViralProj15598
Dengue virus 4	1	1	1	1	0.995093	1	0.99754	1	GCF_000865065.1_ViralProj15599
Dialister pneumosintes	0.806682	1	0.892998	1	0.952797	0.99985	0.975757	4	GCF_001717505.1_ASM171750v1
Echinococcus granulosus	0.995285	1	0.997637	1	0	0	0	1	GCF_000524195.1_ASM52419v1
Elizabethkingia meningoseptica	0.917809	1	0.957143	2	0.873083	0.98594	0.926086	43	GCF_002023585.1_ASM202358v1
Entamoeba histolytica	0.899578	1	0.947135	1	0	0	0	19	GCF_000208925.1_JCVI_ESG2_1.0
Enterobacter cloacae	1	0.827304	0.905491	119	0.991332	0.99822	0.994764	22	GCF_000770155.1_ASM77015v1
Enterococcus avium	0.897356	1	0.945902	1	0.804242	0.99324	0.888805	27	GCF_000407245.1_Ente_aviu_ATCC14025_V2
Enterococcus faecalis	0.859139	0.999941	0.924208	9	0.938172	0.99828	0.967293	17	GCF_021610105.1_ASM2161010v1
Enterococcus faecium	0.772906	1	0.871909	2	0.951156	0.99763	0.973839	19	GCF_000336405.1_ASM33640v1
Enterovirus A71	1	1	1	1	0	0	0	3	GCA_008766895.1_ASM876689v1
Enterovirus D68	1	1	1	1	1	1	1	1	GCF_002816725.1_ASM281672v1
Escherichia coli	0.808787	1	0.894287	1	0.976423	0.98125	0.978831	15	GCF_000005845.2_ASM584v2
Francisella tularensis	0.756156	1	0.861149	5	0.921275	0.98736	0.953173	22	GCF_000156415.1_ASM15641v1
Fusarium oxysporum	0.971906	1	0.985753	14	0.667655	0.95613	0.786268	11	GCF_000271745.1_FO_FOSC_3_a_V1
Fusarium solani	0.978504	1	0.989135	1	0	0	0	24	GCA_002215905.1_ASM221590v1
Fusobacterium mortiferum	0.811691	0.999985	0.896053	12	0.685197	0.99204	0.810551	46	GCF_903181465.1_NZ_Fusobacterium_mortiferum_9G6_BL_hyb
Fusobacterium necrophorum	0.828867	0.999989	0.906422	5	0.862563	0.99722	0.925017	19	GCF_018206505.1_ASM1820650v1
Fusobacterium nucleatum	0.276207	0.999592	0.432818	28	0.845821	0.97555	0.906065	23	GCF_001457555.1_NCTC10562
Giardia intestinalis	0.951197	1	0.974988	1	0.99441	0.99991	0.997152	1	GCF_000002435.2_UU_WB_2.1
Haemophilus haemolyticus	0.825849	0.999958	0.904602	6	0.966938	0.99145	0.979041	21	GCF_900477945.1_45473_H02
Haemophilus influenzae	0.822592	0.999876	0.902611	5	0.971479	0.99608	0.983626	23	GCF_000767075.1_ASM76707v1
Haemophilus parainfluenzae	0.835969	1	0.910657	1	0.973533	0.99913	0.986165	16	GCF_900450845.1_45473_E02
Hantaan orthohantavirus	1	1	1	1	0.978241	0.99982	0.988913	1	GCF_000856085.1_ViralMultiSegProj14929
Helicobacter pylori	0.721864	1	0.838468	4	0.956712	0.99936	0.977571	4	GCF_000224555.1_ASM22455v1
Hendra henipavirus	1	1	1	1	0.994145	1	0.997064	1	NC_001906.3
Hepatitis B virus	1	1	1	1	1	1	1	1	GCF_000861825.2_ViralProj15428
Histoplasma capsulatum	0.950959	0.999999	0.974863	6	0	0	0	15	GCF_000149585.1_ASM14958v1
HMO Astrovirus A	1	1	1	1	0.995448	1	0.997719	1	GCF_000884395.1_ViralProj41413
Human adenovirus 5	1	1	1	5	0.975613	0.99919	0.987261	2	GCF_000858645.1_ViralProj15113
Human adenovirus 54	1	1	1	44	0.981441	0.99978	0.990526	1	GCF_000885675.1_ViralProj39353
Human adenovirus 7	1	1	1	13	0.974928	0.99994	0.987276	1	GCF_000857885.1_ViralProj15115
Human alphaherpesvirus 1	1	1	1	1	0.847487	0.99585	0.915698	15	GCF_000859985.2_ViralProj15217
Human alphaherpesvirus 2	1	1	1	1	0.797178	0.9771	0.878016	16	GCF_000858385.2_ViralProj15218
Human alphaherpesvirus 3	1	1	1	1	0.965314	0.99923	0.981979	2	GCF_000858285.1_ViralProj15198
Human betaherpesvirus 5	1	1	1	1	0.964902	0.9996	0.981945	2	GCF_000845245.1_ViralProj14559
Human betaherpesvirus 6A	1	1	1	1	0.928842	0.98659	0.956845	4	GCF_000845685.2_ViralProj14462
Human betaherpesvirus 6B	1	1	1	1	0.928238	0.98734	0.956877	3	GCF_000846365.1_ViralProj14422
Human betaherpesvirus 7	1	1	1	1	0.872343	0.97463	0.920654	2	GCF_000848125.1_ViralProj14625
Human bocavirus 3	1	1	1	1	0.986253	0.99839	0.992284	1	GCF_000882855.1_ViralProj37291
Human bocavirus 4 NI	1	1	1	1	0.970692	0.99726	0.983797	1	GCF_000886375.1_ViralProj38243
Human coronavirus 229E	1	1	1	1	0.994748	0.99983	0.997283	1	GCF_000853505.1_ViralProj14913
Human coronavirus HKU1	1	1	1	1	0.954403	0.99946	0.976412	1	GCF_000858765.1_ViralProj15139
Human coronavirus NL63	1	1	1	1	0.96813	1	0.983807	1	GCF_000853865.1_ViralProj14960
Human coronavirus OC43	1	1	1	1	0.997203	1	0.9986	1	GCF_003972325.1_ASM397232v1
Human gammaherpesvirus 4	1	1	1	1	0.94117	0.99542	0.967535	5	GCF_002402265.1_ASM240226v1
Human gammaherpesvirus 8	1	1	1	1	0.954667	0.99953	0.976584	2	GCF_000838265.1_ViralProj14158
Human immunodeficiency virus 1	1	1	1	1	0.966336	1	0.98288	1	GCF_000864765.1_ViralProj15476
Human immunodeficiency virus 2	1	1	1	1	0.989318	1	0.99463	1	GCF_000856385.1_ViralProj14991
Human metapneumovirus	1	1	1	1	0.955714	0.99859	0.976682	2	GCF_002815375.1_ASM281537v1
Human papillomavirus type 16	1	1	1	1	0.926308	0.99387	0.9589	2	GCF_000863945.3_ViralProj15505
Human parechovirus 1	1	1	1	1	0.98762	1	0.993771	1	GCF_002817305.1_ASM281730v1
Human parvovirus B19	1	1	1	1	0.957044	0.99979	0.97795	1	GCF_000839645.1_ViralProj14090
Human polyomavirus 1	1	1	1	1	0.931529	0.99438	0.961929	3	GCF_000837865.1_ViralProj14074
Human respiratory syncytial virus A	1	1	1	1	0	0	0	3	MW020599.1
Human respiratory syncytial virus B	1	1	1	1	0	0	0	4	GCA_003267885.1_ASM326788v1
Human respirovirus 1	1	1	1	1	0.977244	1	0.988491	1	GCF_000848705.1_ViralProj14743
Human respirovirus 3	1	1	1	1	0.975288	0.9998	0.987392	1	GCF_000850205.1_ViralProj14706
Human rubulavirus 2	1	1	1	1	0.98838	1	0.994156	1	NC_003443.1
Human rubulavirus 4	1	1	1	1	0.977192	1	0.988464	1	NC_021928.1
Influenza A virus H1N1	1	0.98992	0.994934	6	0.990635	1	0.995295	1	GCF_001343785.1_ViralMultiSegProj274766
Influenza A virus H3N2	1	0.999447	0.999723	13	0.991594	1	0.995779	1	GCF_000865085.1_ViralMultiSegProj15622
Influenza A virus H3N2	1	1	1	37	0.996704	1	0.998349	1	GCF_000866645.1_ViralMultiSegProj15620
Influenza B virus	1	1	1	1	0.994824	1	0.997405	1	GCF_000820495.2_ViralMultiSegProj14656
Influenza C virus	1	1	1	1	0.992467	1	0.996219	1	GCF_000856665.10_ViralMultiSegProj15055
Influenza D virus	1	1	1	1	0.988602	1	0.994268	1	GCF_002867775.1_ASM286777v1
Japanese encephalitis virus	1	1	1	1	0.996902	1	0.998449	1	GCF_000862145.1_ViralProj15310
JC polyomavirus	1	1	1	1	0.899594	1	0.947143	1	GCF_000863805.1_ViralProj15477
Klebsiella aerogenes	0.827337	0.999982	0.905504	8	0.969807	0.97689	0.973336	16	GCF_900637945.1_53421_E01
Klebsiella oxytoca	0.88156	1	0.937052	1	0.948788	0.9684	0.958494	50	GCF_000247855.1_Kleb_oxyt_10-5243_V1
Klebsiella pneumoniae	0.811791	0.999978	0.896111	6	0.990632	0.99615	0.993383	14	GCF_000240185.1_ASM24018v2
Klebsiella variicola	0.850976	0.996183	0.917872	18	0.92563	0.93143	0.928521	13	GCF_013305245.1_ASM1330524v1
Lactobacillus rhamnosus	0.864079	1	0.927084	4	0.990798	0.99982	0.995289	3	GCF_006151905.1_ASM615190v1
Lassa mammarenavirus	1	1	1	1	0.986656	1	0.993283	1	GCF_000851705.1_ViralMultiSegProj14864
Legionella pneumophila	0.890839	1	0.942268	1	0.967215	0.99981	0.983242	10	GCF_001941585.1_ASM194158v1
Leishmania donovani	0.620034	0.669228	0.643692	1	0.910603	0.96837	0.938599	4	GCF_000227135.1_ASM22713v2
Leishmania infantum	0.556143	0.609487	0.581594	7	0.90594	0.9637	0.933928	5	GCF_000002875.2_ASM287v2
Leptospira alexanderi	0.884908	0.999275	0.93862	9	0	0	0	9	GCF_002009845.1_ASM200984v1
Leptospira alexanderi	0.884908	0.999275	0.93862	9	0	0	0	9	GCF_002009845.1_ASM200984v1
Leptospira alstonii	0.920243	0.999987	0.958459	6	0	0	0	12	GCF_001569395.1_ASM156939v1
Leptospira broomii	0.935767	1	0.966818	1	0	0	0	16	GCF_000243715.2_gls454050v02
Leptospira fainei	0.935959	1	0.96692	1	0	0	0	13	GCF_000306235.2_gls454058v2.0
Leptospira inadai	0.932966	1	0.965321	1	0	0	0	16	GCF_000243675.2_gls454047v02
Leptospira interrogans	0.904196	1	0.949688	1	0.926663	0.9992	0.961565	7	GCF_002073495.2_ASM207349v2
Leptospira kirschneri	0.892496	0.998846	0.942681	11	0	0	0	16	GCF_000243695.2_gls454049v02
Leptospira kmetyi	0.848245	0.999991	0.917889	5	0.962347	0.99946	0.980552	7	GCF_003722295.1_ASM372229v1
Leptospira licerasiae	0.923634	1	0.960301	1	0	0	0	13	GCF_000526875.1_ASM52687v1
Leptospira mayottensis	0.851366	0.999975	0.919706	5	0.946072	0.99533	0.970076	7	GCF_000306675.2_ASM30667v3
Leptospira noguchii	0.904474	0.999975	0.94983	3	0	0	0	14	GCF_000306255.2_gls454059v02
Leptospira santarosai	0.852349	0.997196	0.919101	10	0.882289	0.99314	0.934438	7	GCF_000348015.1_gls454162v01
Leptospira terpstrae	0.92955	1	0.963489	1	0	0	0	21	GCF_000332495.1_gls454203v02
Leptospira wolbachii	0.926135	1	0.961651	1	0	0	0	22	GCF_000332515.2_gls454195v02
Leuconostoc lactis	0.761314	0.999993	0.864482	9	0.979709	0.9962	0.987886	14	GCF_007954605.1_ASM795460v1
Leuconostoc pseudomesenteroides	0.300126	0.993495	0.460991	26	0.970712	0.99894	0.984624	10	GCF_016127255.1_ASM1612725v1
Listeria monocytogenes	0.879301	1	0.935775	2	0.966052	0.99822	0.981873	14	GCF_000196035.1_ASM19603v1
Lodderomyces elongisporus	0.896482	1	0.945416	1	0	0	0	46	GCF_000149685.1_ASM14968v1
Lomentospora prolificans	0.973992	1	0.986825	1	0	0	0	24	GCA_002276285.1_Lprolificans_pilon
Malassezia restricta	0.934662	1	0.966228	1	0.987787	0.99972	0.993718	2	GCF_003290485.1_ASM329048v1
Marburg marburgvirus	1	1	1	1	0.995519	1	0.997754	1	GCF_000857325.2_ViralProj15199
Measles morbillivirus	1	1	1	1	0.981171	1	0.990496	1	GCF_000854845.1_ViralProj15025
Meyerozyma guilliermondii	0.966234	1	0.982827	2	0	0	0	36	GCF_000149425.1_ASM14942v1
Microsporum canis	0.972897	1	0.986262	1	0	0	0	26	GCF_000151145.1_ASM15114v1
Mogibacterium timidum	0.86502	1	0.927625	1	0	0	0	148	GCF_000525775.1_MtimATCC33093v1.0
Moraxella catarrhalis	0.820813	1	0.90159	1	0.97241	0.99975	0.98589	8	GCF_000092265.1_ASM9226v1
Morganella morganii	0.885381	1	0.939206	1	0.985033	0.99955	0.992238	6	GCF_003955965.1_ASM395596v1
Mumps rubulavirus	1	1	1	1	0.992103	1	0.996036	1	NC_002200.1
Mycobacterium abscessus	0.702	0.979999	0.818026	39	0.998146	0.99991	0.999027	4	GCF_004028015.1_ASM402801v1
Mycobacterium avium	0.876843	0.999685	0.934243	10	0.983836	0.99864	0.991183	29	GCF_001865635.4_ASM186563v4
Mycobacterium canettii	0.442578	0.487361	0.463891	2	0.227158	0.22957	0.228358	17	GCF_000253375.1_ASM25337v1
Mycobacterium chelonae	0.928535	1	0.962943	1	0.998193	0.99954	0.998866	6	GCF_001632805.1_ASM163280v1
Mycobacterium fortuitum	0.942931	1	0.970627	1	0.996187	0.99973	0.997955	7	GCF_001307545.1_ASM130754v1
Mycobacterium intracellulare	0.764708	0.975614	0.857381	3	0.98423	0.99229	0.988244	20	GCF_000277125.1_ASM27712v1
Mycobacterium kansasii	0.923405	1	0.960177	2	0.981007	0.99773	0.989298	21	GCF_000157895.3_ASM15789v2
Mycobacterium leprae	0.913524	1	0.954808	1	0.996834	0.99992	0.998375	2	GCF_003253775.1_ASM325377v1
Mycobacterium marinum	0.916914	0.997716	0.95561	17	0.928631	0.95299	0.940653	27	GCF_016745295.1_ASM1674529v1
Mycobacterium orygis	0.278446	0.305503	0.291348	2	0	0	0	17	GCA_015265495.1_ASM1526549v1
Mycobacterium tuberculosis	0.996075	0.994834	0.995454	2	0.990534	0.99869	0.994595	16	GCF_000009445.1_ASM944v1
Mycoplasma hominis	0.604162	1	0.753243	1	0.843306	0.99856	0.91439	28	GCF_013367895.1_ASM1336789v1
Mycoplasma pneumoniae	0.721425	1	0.838172	1	0.972354	0.99988	0.985925	2	GCF_001272835.1_ASM127283v1
Naegleria fowleri	0.94538	1	0.971923	2	0	0	0	8	GCF_008403515.1_ASM840351v1
Neisseria gonorrhoeae	0.826016	0.99966	0.90458	5	0.968872	0.98361	0.976185	22	GCF_001047275.1_ASM104727v1
Neisseria meningitidis	0.824566	0.996893	0.902578	10	0.966011	0.97947	0.972694	21	GCF_008330805.1_ASM833080v1
Nipah henipavirus	1	1	1	1	0.990385	1	0.995169	1	GCF_000863625.1_ViralProj15443
Nocardia abscessus	0.583824	0.974304	0.730135	93	0	0	0	646	GCF_000308455.1_ASM30845v1
Nocardia africana	0.936196	0.99905	0.966602	17	0	0	0	615	GCF_001612635.1_ASM161263v1
Nocardia asiatica	0.950451	0.999855	0.974527	14	0	0	0	631	GCF_000308415.1_ASM30841v1
Nocardia asteroides	0.946643	1	0.97259	1	0.979952	0.99907	0.989419	16	GCF_900637185.1_49867_H01
Nocardia beijingensis	0.950703	0.999995	0.974726	11	0	0	0	694	GCF_001612785.1_ASM161278v1
Nocardia brasiliensis	0.952389	1	0.975614	4	0.987266	0.99968	0.993434	10	GCF_002209125.2_ASM220912v2
Nocardia cyriacigeorgica	0.915692	0.999999	0.95599	3	0.989474	0.99979	0.994605	6	GCF_002949635.1_ASM294963v1
Nocardia farcinica	0.896133	1	0.945222	1	0.97195	0.99907	0.985323	20	GCF_000009805.1_ASM980v1
Nocardia nova	0.946731	0.999978	0.972626	5	0.046135	0.3132	0.0804235	614	GCF_002933575.1_ASM293357v1
Nocardia otitidiscaviarum	0.735761	0.999744	0.847676	98	0.980042	0.99958	0.989715	12	GCF_007362295.1_ASM736229v1
Nocardiopsis dassonvillei	0.936728	1	0.96733	1	0.957778	0.99968	0.978281	6	GCF_900638215.1_56553_A01
Norovirus GI	1	1	1	2	0.991849	1	0.995908	1	GCF_000864005.1_ViralProj15520
Orientia tsutsugamushi	0.719979	1	0.837195	1	0.953349	0.99969	0.97597	6	GCF_001654785.2_O_tsutsugamushi_Karp_2M
Parabacteroides distasonis	0.919074	0.999648	0.957669	10	0.988415	0.99891	0.993635	7	GCF_012273055.1_ASM1227305v1
Parvimonas micra	0.800877	1	0.88943	1	0.86507	0.99855	0.92703	25	GCF_003454775.1_ASM345477v1
Pasteurella multocida	0.821867	1	0.902225	1	0.975297	0.99973	0.987362	13	GCF_000006825.1_ASM682v1
Peptostreptococcus anaerobius	0.833781	1	0.909357	1	0	0	0	203	GCF_900454605.1_51470_H02
Plasmodium malariae	0.51861	1	0.683006	2	0.593474	0.9465	0.729523	22	GCF_900090045.1_PmUG01
Pneumocystis jirovecii	0.925591	1	0.961358	1	0	0	0	13	GCF_001477535.1_Pneu_jiro_RU7_V2
Porphyromonas asaccharolytica	0.871153	1	0.93114	1	0.994889	0.99993	0.997403	3	GCF_000212375.1_ASM21237v1
Porphyromonas gingivalis	0.83429	1	0.90966	2	0.989537	0.99993	0.994706	2	GCF_000010505.1_ASM1050v1
Prevotella buccae	0.910738	1	0.953284	1	0	0	0	119	GCF_900454855.1_57800_F01
Prevotella intermedia	0.862974	1	0.926448	3	0.987125	0.99978	0.993412	6	GCF_002763715.1_ASM276371v1
Prevotella melaninogenica	0.887379	0.999999	0.940329	2	0.985481	0.99909	0.992239	8	GCF_000144405.1_ASM14440v1
Prevotella oris	0.883912	0.999999	0.938379	5	0.987062	0.99979	0.993385	8	GCF_900637655.1_52295_B01
Prevotella veroralis	0.906499	1	0.950957	1	0	0	0	71	GCF_000377625.1_ASM37762v1
Proteus mirabilis	0.880567	1	0.936491	1	0.965494	0.99881	0.981869	13	GCF_000069965.1_ASM6996v1
Proteus vulgaris	0.920034	1	0.958352	1	0.914019	0.9769	0.944414	19	GCF_000754995.1_PVA
Pseudomonas aeruginosa	0.898135	1	0.946334	1	0.997375	0.99968	0.998526	2	GCF_000006765.1_ASM676v1
Rabies lyssavirus	1	1	1	1	0.976273	1	0.987994	1	GCF_000859625.1_ViralProj15144
Rhinovirus B	1	1	1	1	0.017074	0.85894	0.0334824	1	GCA_008796185.1_ASM879618v1
Rhinovirus C	1	1	1	1	1	1	1	1	GCF_000872325.1_ViralProj27901
Rhizomucor miehei	0.982419	1	0.991132	3	0	0	0	20	GCA_000611695.1_RhzM_1.0
Rhizomucor pusillus	0.982962	1	0.991408	1	0	0	0	25	GCA_900175165.2_FCH_5_7
Rhizopus microsporus	0.965953	1	0.982682	1	0	0	0	16	GCF_002708625.1_Rhimi1_1
Rickettsia felis	0.610701	0.995751	0.75708	26	0.016126	0.02391	0.0192613	72	GCF_000964665.1_ASM96466v1
Rickettsia prowazekii	0.712474	0.965466	0.819898	26	0.921227	0.98865	0.953748	29	GCF_000277165.1_ASM27716v1
Rickettsia rickettsii	0.204188	0.989965	0.338548	26	0.888119	0.92416	0.905781	31	GCF_000017445.4_ASM1744v3
Rickettsia typhi	0.716858	0.965489	0.822801	26	0.910457	0.97823	0.943128	28	GCF_000277285.1_ASM27728v1
Rotavirus A	1	1	1	1	0.994567	1	0.997276	1	GCF_000880735.1_ViralMultiSegProj32521
Rotavirus C	1	1	1	1	0.981504	1	0.990666	1	GCF_000864225.1_ViralMultiSegProj16140
Rotavirus D	1	1	1	1	0.987844	1	0.993885	1	GCF_000890155.1_ViralMultiSegProj52635
Rotavirus F	1	1	1	1	0.990571	1	0.995263	1	GCF_000910335.1_ViralMultiSegProj210412
Rotavirus G	1	1	1	1	0.957141	1	0.978101	1	GCF_001343825.1_ViralMultiSegProj209727
Rotavirus I	1	1	1	1	0.978094	1	0.988926	1	GCF_000973395.3_ViralMultiSegProj281402
Rubella virus	1	1	1	1	0.930023	0.99826	0.962934	1	GCF_000863025.1_ViralProj15315
Salmonella enterica	0.826852	1	0.905221	1	0.991497	0.99862	0.995046	10	GCF_000006945.2_ASM694v2
Scedosporium apiospermum	0.971541	1	0.985565	4	0	0	0	23	GCF_000732125.1_ScApio1.0
Serratia marcescens	0.8722	0.999883	0.931687	35	0.556697	0.57515	0.565773	77	GCF_001034395.1_Serr_marc_UCI87_V1
Sporothrix schenckii	0.972984	1	0.986307	1	0	0	0	26	GCF_000961545.1_S_schenckii_v1
Staphylococcus aureus	0.853164	0.999991	0.920761	3	0.981517	0.99844	0.989906	15	GCF_000013425.1_ASM1342v1
Staphylococcus haemolyticus	0.817186	0.999999	0.899397	4	0.967438	0.99731	0.982147	27	GCF_001611955.1_ASM161195v1
Stenotrophomonas maltophilia	0.909911	1	0.952831	2	0.996543	0.99957	0.998054	11	GCF_900475405.1_44087_C01
Streptobacillus moniliformis	0.80913	1	0.894496	1	0.843758	0.99909	0.914878	22	GCF_000024565.1_ASM2456v1
Streptococcus agalactiae	0.827862	0.999982	0.905818	3	0.807761	0.83342	0.82039	25	GCF_900638415.1_57635_F01
Streptococcus anginosus	0.815305	0.999882	0.898209	3	0.967892	0.99221	0.9799	31	GCF_001412635.1_ASM141263v1
Streptococcus constellatus	0.801593	0.998822	0.889405	3	0.956655	0.98279	0.969546	37	GCF_900459125.1_49569_C01
Streptococcus dysgalactiae	0.814422	0.999888	0.897675	4	0.975586	0.99505	0.985222	20	GCF_901543725.1_42731_A01
Streptococcus gordonii	0.750422	0.996197	0.856018	26	0.975172	0.99823	0.986566	20	GCF_901544385.1_42912_F01
Streptococcus iniae	0.874786	1	0.933212	3	0.904201	0.98482	0.94279	26	GCF_003697605.1_ASM369760v1
Streptococcus intermedius	0.8287	0.999946	0.906305	4	0.9582	0.98642	0.972105	20	GCF_900475975.1_46931_F01
Streptococcus oralis	0.816474	1	0.898966	2	0.979413	0.99627	0.98777	27	GCF_900637025.1_46338_H01
Streptococcus parasanguinis	0.813011	0.997901	0.896018	23	0.571984	0.69256	0.626523	82	GCF_001071155.1_ASM107115v1
Streptococcus pneumoniae	0.791966	1	0.883907	4	0.972702	0.99522	0.983832	29	GCF_900618125.1_NCTC11032
Streptococcus pyogenes	0.802766	0.999914	0.89056	3	0.966779	0.99164	0.979052	15	GCF_001267845.1_ASM126784v1
Streptococcus salivarius	0.774989	0.995891	0.871662	18	0.786786	0.83497	0.810162	51	GCF_902858935.1_Ssal_L25
Streptococcus suis	0.809593	1	0.894779	4	0.982889	0.99898	0.990869	21	GCF_000026745.1_ASM2674v1
Strongyloides stercoralis	0.899024	1	0.946827	1	0	0	0	7	GCA_000947215.1_S_stercoralis_PV0001
Taenia solium	0.980584	0.999988	0.990191	8	0	0	0	1	GCA_001870725.1_MEX_genome_complete.1-6-13
Talaromyces marneffei	0.966246	1	0.982833	3	0	0	0	27	GCF_000001985.1_JCVI-PMFA1-2.0
Toxoplasma gondii	0.961216	1	0.980225	3	0.934728	0.99132	0.962193	2	GCF_000006565.2_TGA4
Treponema pallidum	0.457083	1	0.627395	2	0.978839	0.99816	0.988405	1	GCF_000246755.1_ASM24675v1
Trichomonas vaginalis	0.771249	0.999917	0.870822	8	0	0	0	6	GCF_000002825.2_ASM282v1
Trichophyton rubrum	0.36238	0.995271	0.531309	6	0	0	0	23	GCF_000151425.1_ASM15142v1
Trichophyton verrucosum	0.867377	0.996626	0.92752	7	0	0	0	25	GCF_000151505.1_ASM15150v1
Trichosporon asahii	0.982474	1	0.99116	3	0	0	0	21	GCF_000293215.1_Trichosporon_asahii_1
Tropheryma whipplei	0.73349	1	0.846258	1	0.985643	0.99997	0.992755	1	GCF_000007485.1_ASM748v1
Trypanosoma cruzi	0.872767	0.999597	0.931886	10	0	0	0	13	GCF_000209065.1_ASM20906v1
Trypanosoma grayi	0.953165	0.999994	0.976018	5	0	0	0	8	GCF_000691245.1_Tgr_V1
Trypanosoma rangeli	0.959031	1	0.979087	1	0	0	0	5	GCF_003719475.1_ASM371947v1
Trypanosoma theileri	0.904648	1	0.949937	1	0	0	0	7	GCF_002087225.1_Tth_v3
Ureaplasma parvum	0.662615	1	0.797076	1	0.809857	0.98971	0.890796	19	GCF_000019345.1_ASM1934v1
Ureaplasma urealyticum	0.697058	1	0.82149	1	0.836612	0.99106	0.90731	20	GCF_000021265.1_ASM2126v1
Veillonella atypica	0.745328	0.997589	0.853203	3	0.547097	0.91316	0.684245	75	GCF_902375065.1_MGYG-HGUT-01444
Veillonella parvula	0.782338	0.997617	0.876959	2	0.981165	0.99914	0.990071	6	GCF_902810435.1_SKV38
Vibrio parahaemolyticus	0.912968	1	0.954504	1	0.989718	0.99673	0.993212	11	GCF_000196095.1_ASM19609v1
Vibrio vulnificus	0.895756	0.999993	0.945009	3	0.990884	0.99976	0.995302	8	GCF_008693685.1_ASM869368v1
West Nile virus	1	0.861702	0.925714	6	1	1	1	1	GCF_000861085.1_ViralProj15431
Yersinia pestis	0.421695	1	0.593229	2	0.97629	0.99005	0.983122	12	GCF_000222975.1_ASM22297v1
Zika virus	1	0.993938	0.99696	4	0.997413	1	0.998705	1	GCF_000882815.3_ViralProj36615

## Sheet: Table S4
Table S4. The composition of spiked clinical BALF samples and mock microbial community samples for analytical validation.
	1.Spiked clinical BALF samples for LoD and linearity								2.Mock microbial community samples for evaluation LoD and linearity										3. Mock microbial community samples for evaluation precision			4. Mock microbial community samples for evaluation human nucleic acid interference					5. Mock microbial community samples for evaluation closely related species interference					6. Negative control
	Dilution ratios	1:1 Concentration (cell/mL)	1:5 Concentration (cell/mL)	1:25 Concentration (cell/mL)	1:125 Concentration (cell/mL)	1:625 Concentration (cell/mL)	1:3125 Concentration (cell/mL)		Dilution ratios	1:1 Concentration (cell/mL)	1:5 Concentration (cell/mL)	1:25 Concentration (cell/mL)	1:125 Concentration (cell/mL)	1:625 Concentration (cell/mL)	1:3125 Concentration (cell/mL)	1:15625 Concentration (cell/mL)	1:78125 Concentration (cell/mL)		Contents	1:125 Concentration (cell/mL)		Contents	Low Human	Medium Human	High Hunman		Microbes	Concentration（cell/mL）	Concentration（cell/mL）	Concentration（cell/mL）		Contents	Concentration（cell/mL）
	Streptococcus pneumoniae	100000	20000	4000	800	160	32		Staphylococcus aureus	500000	100000	20000	4000	800	160	32	6.4		Staphylococcus aureus	4000		Staphylococcus aureus	20000	20000	20000		Staphylococcus aureus	800000	800000	100000		PBMCs	100000
	Pseudomonas aeruginosa	100000	20000	4000	800	160	32		Streptococcus pneumoniae	500000	100000	20000	4000	800	160	32	6.4		Streptococcus pneumoniae	4000		Streptococcus pneumoniae	20000	20000	20000		Staphylococcus epidermidis	100000	800000	800000
	Negative BALF samples								Acinetobacter baumannii	500000	100000	20000	4000	800	160	32	6.4		Acinetobacter baumannii	4000		Acinetobacter baumannii	20000	20000	20000		Ratio (S. aureus: S. epidermidis)	8:1	1:1	1:8
									Pseudomonas aeruginosa	500000	100000	20000	4000	800	160	32	6.4		Pseudomonas aeruginosa	4000		Pseudomonas aeruginosa	20000	20000	20000		PBMCs	100000	100000	100000
									Haemophilus influenzae	500000	100000	20000	4000	800	160	32	6.4		Haemophilus influenzae	4000		Haemophilus influenzae	20000	20000	20000
									Klebsiella pneumoniae	500000	100000	20000	4000	800	160	32	6.4		Klebsiella pneumoniae	4000		Klebsiella pneumoniae	20000	20000	20000
									Escherichia coli	500000	100000	20000	4000	800	160	32	6.4		Escherichia coli	4000		Escherichia coli	20000	20000	20000
									Human adenoviruses	500000	100000	20000	4000	800	160	32	6.4		Human adenoviruses	4000		Human adenoviruses	20000	20000	20000
									Aspergillus fumigatus	50000	10000	2000	400	80	16	3.2	0.64		Aspergillus fumigatus	400		Aspergillus fumigatus	2000	2000	2000
									Candida albicans	10000	2000	400	80	16	3.2	0.64	0.128		Candida albicans	80		Candida albicans	400	400	400
									PBMCs	100000									PBMCs	100000		PBMCs	10000	100000	1000000
	Abbreviations: BALF,bronchoalveolar lavage fluid; PBMCs,Peripheral blood mononuclear cells.

## Sheet: Table  S6
Table S6. Pathogens identified by various methods.
Sample ID	Species	RPTM (mNGS)	Adjudication Classification (mNGS)	Culture Results	Compared with culture	qPCR Results	Compared with composite reference criterion (Culture+qPCR)
D0083	Candida albicans	20	Possible	Positive	FN	Negative	TN
D0084	Aspergillus fumigatus	3	Probable	Negative	FP	32.8	TP
D0084	Klebsiella pneumoniae	4029	Probable	PositIve	TP		TP
D0084	Staphylococcus aureus	53259	Probable	PositIve	TP		TP
D0085	Acinetobacter baumannii	388590	Probable	Positive	TP		TP
D0086	Aspergillus fumigatus	2	Probable	Negative	FP	Negative	FP
D0086	Staphylococcus aureus	2833	Probable	Positive	TP		TP
D0087	Streptococcus pneumoniae	2139	Probable	Positive	TP		TP
D0088	Haemophilus influenzae	33066	Probable	Positive	TP		TP
D0088	Pseudomonas aeruginosa	36037	Probable	Positive	TP		TP
D0089	Staphylococcus aureus	56287	Probable	PositIve	TP		TP
D0090	Pseudomonas aeruginosa	566707	Probable	PositIve	TP		TP
D0091	Corynebacterium diphtheriae	1842307	Probable	Negative	FP	Negative	FP
D0091	Escherichia coli	29390	Probable	Positive	TP		TP
D0091	Haemophilus influenzae	33397	Probable	PositIve	TP		TP
D0091	Klebsiella pneumoniae	147715	Probable	Positive	TP		TP
D0091	Pseudomonas aeruginosa	9850	Probable	Positive	TP		TP
D0091	Streptococcus pneumoniae	3039	Probable	Negative	FP	22.5	TP
D0092	Acinetobacter baumannii	5096	Probable	PositIve	TP		TP
D0092	Enterococcus faecalis	1242	Probable	Positive	TP		TP
D0092	Klebsiella pneumoniae	30317	Probable	PositIve	TP		TP
D0092	Pseudomonas aeruginosa	55471	Probable	PositIve	TP		TP
D0093	Staphylococcus aureus	1011394	Probable	Positive	TP		TP
D0093	Mycobacterium tuberculosis	145	Probable	PositIve	TP		TP
D0094	Acinetobacter baumannii	841318	Probable	Positive	TP		TP
D0094	Klebsiella pneumoniae	280511	Probable	Positive	TP		TP
D0094	Pseudomonas aeruginosa	1389	Probable	Negative	FP	29.5	TP
D0095	Acinetobacter baumannii	746248	Probable	Positive	TP		TP
D0096	Escherichia coli	992	Probable	Positive	TP		TP
D0097	Mycobacterium canettii	12378	Probable	Positive	TP		TP
D0097	Mycobacterium orygis	11714	Probable
D0097	Mycobacterium tuberculosis	16046	Probable
D0098	Haemophilus influenzae	2782	Probable	Negative	FP	19	TP
D0098	Pseudomonas aeruginosa	158839	Probable	Positive	TP		TP
D0099	Acinetobacter baumannii	141330	Probable	Positive	TP		TP
D0099	Pseudomonas aeruginosa	41008	Probable	Positive	TP		TP
D0100	Staphylococcus aureus	5893	Probable	Positive	TP		TP
D0102	Enterococcus faecium	80418	Probable	Negative	FP	34.5	TP
D0102	Pseudomonas aeruginosa	145215	Probable	Positive	TP		TP
D0103	Pseudomonas aeruginosa	63379	Probable	Positive	TP		TP
D0104	Pseudomonas aeruginosa	378243	Probable	Positive	TP		TP
D0105	Acinetobacter baumannii	125333	Probable	Positive	TP		TP
D0105	Enterococcus faecium	355374	Probable	Positive	TP		TP
D0105	Human alphaherpesvirus 1	10838	Probable	NA	NA	20	TP
D0106	Acinetobacter baumannii	1763	Probable	Positive	TP		TP
D0106	Klebsiella pneumoniae	420686	Probable	Positive	TP		TP
D0106	Pseudomonas aeruginosa	None		Positive	FN	Negative	TN
D0107	Pseudomonas aeruginosa	26060	Probable	Positive	TP		TP
D0108	Streptococcus pneumoniae	666	Probable	Positive	TP		TP
D0109	Candida albicans	896	Probable	Positive	TP		TP
D0110	Candida albicans	None		Positive	FN	31	FN
D0110	Acinetobacter baumannii	317746	Probable	Positive	TP		TP
D0110	Enterococcus faecium	154915	Probable	Negative	FP	34.4	TP
D0111	Klebsiella pneumoniae	6742	Probable	Positive	TP		TP
D0113	Candida albicans	13401	Probable	Negative	FP	31.14	TP
D0113	Enterococcus faecium	121521	Probable	Negative	FP	22.3	TP
D0115	Candida albicans	22	Unlikely	Positive	FN	35.5	FN
D0115	Pseudomonas aeruginosa	327942	Probable	Positive	TP		TP
D0118	Candida albicans	None		Positive	FN	34.6	FN
D0119	Enterococcus faecium	144745	Probable	Negative	FP	35.6	TP
D0119	Escherichia coli	11422	Probable	Positive	TP		TP
D0119	Pseudomonas aeruginosa	282287	Probable	Positive	TP		TP
D0120	Acinetobacter baumannii	176306	Probable	Positive	TP		TP
D0144	Pseudomonas aeruginosa	16025	Probable	Negative	FP	16.6	TP
D0144	Acinetobacter baumannii	26429	Probable	Positive	TP		TP
D0145	Haemophilus influenzae	47542	Probable	Negative	FP	17.5	TP
D0146	Acinetobacter baumannii	11479	Probable	Positive	TP		TP
D0146	Candida albicans	318	Possible	Positive	FN	31	FN
D0146	Candida tropicalis	1951	Probable	Positive	TP		TP
D0146	Klebsiella pneumoniae	943	Probable	Positive	TP		TP
D0146	Staphylococcus aureus	90470	Probable	Negative	FP	15.2	TP
D0147	Acinetobacter baumannii	1430	Probable	Positive	TP		TP
D0148	Streptococcus pneumoniae	8368	Probable	Positive	TP		TP
D0149	Enterococcus faecium	832023	Probable	Negative	FP	35.1	TP
D0150	Candida parapsilosis	9493	Probable	Positive	TP		TP
D0150	Enterococcus faecium	3240	Probable	Positive	TP		TP
D0151	Enterococcus faecium	653583	Probable	Negative	FP	Negative	FP
D0152	Aspergillus fumigatus	24	Probable	Negative	FP	32.6	TP
D0153	Acinetobacter baumannii	24547	Probable	Positive	TP		TP
D0156	Aspergillus fumigatus	12	Probable	Positive	TP		TP
D0156	Candida albicans	11314	Probable	Positive	TP		TP
D0156	Enterococcus faecium	691572	Probable	Negative	FP	Negative	FP
D0157	Acinetobacter baumannii	98927	Probable	Positive	TP		TP
D0157	Enterococcus faecium	569187	Probable	Negative	FP	Negative	FP
D0157	Human alphaherpesvirus 1	12697	Probable	NA	NA	16.35	TP
D0157	Klebsiella pneumoniae	99427	Probable	Positive	TP		TP
D0158	Stenotrophomonas maltophilia	1601112	Probable	Positive	TP		TP
D0158	Acinetobacter baumannii	2426	Probable	Negative	FP	22.6	TP
D0159	Streptococcus pneumoniae	1417	Probable	Positive	TP		TP
D0160	Enterococcus faecium	139225	Probable	Negative	FP	Negative	FP
D0161	Stenotrophomonas maltophilia	334023	Probable	Positive	TP		TP
D0161	Acinetobacter baumannii	8880	Probable	Positive	TP		TP
	Abbreviations: NA, Not available.

## Sheet: Table S7
Table S7. The list of accension ID of our database.
1000373	NC_016757.1
1000373	NC_016758.1
1000373	NC_016759.1
1000373	NC_016760.1
1000664	NC_038442.1
1000665	NC_038441.1
1000690	NC_017678.1
1001080	NC_038694.1
1001080	NC_038695.1
1001080	NC_038696.1
1001341	NC_043514.1
1001533	NC_007612.1
1001534	NC_016937.2
1001542	NC_016933.2
1001582	NC_017189.1
1001582	NC_017190.1
1001583	NC_020819.1
1001583	NC_020820.1
1001583	NC_020821.1
1001583	NC_020822.1
1001583	NC_020823.1
1001583	NC_020824.1
1001583	NC_020825.1
1001583	NC_020826.1
1001583	NC_020827.1
1001583	NC_020828.1
1001585	NC_015410.1
1001714	NZ_AP014547.1
1001989	NZ_CP006632.1
1001989	NZ_CP006633.1
1001989	NZ_CP006634.1
1001989	NZ_CP006635.1
100217	NC_028461.1
100220	NC_038507.1
100225	NZ_CP031447.1
100225	NZ_CP031448.1
100226	NZ_CP042324.1
1002273	NC_015396.1
1002359	NC_038279.1
1002360	NC_038280.1
1002361	NC_043065.1
1002362	NC_043066.1
1002672	NC_015380.1
1002681	NC_038459.1
1002724	NC_015456.1
1002725	NC_015457.1
1002804	NC_015670.1
1002804	NC_015674.1
1002809	NC_018065.1
1002809	NC_018069.1
1002918	NC_004451.1
1002921	NC_003987.1
1003177	NC_029057.1
1003191	NZ_CP007505.1
1003195	NC_016111.1
1003195	NC_016113.1
1003195	NC_017585.1
1003195	NC_017586.1
1003201	NC_017066.1
1003202	NC_017062.1
1003238	NZ_CP018296.1
1003239	NZ_CP022445.1
1003239	NZ_CP022446.1
1003239	NZ_CP022447.1
1003239	NZ_CP022448.1
1003335	NC_036023.1
1003335	NC_036025.1
1003335	NC_036026.1
1003335	NC_036027.1
1003335	NC_036028.1
1003335	NC_036029.1
1003335	NC_036030.1
1003335	NC_036031.1
1003335	NC_036032.1
100379	NC_006903.1
100379	NC_012088.1
100379	NC_012089.1
100379	NC_012090.1
100379	NC_019167.1
100379	NC_019168.1
100379	NC_019169.1
100379	NC_019170.1
100379	NC_019171.1
100379	NC_019172.1
100379	NC_019173.1
1003835	NC_043450.1
1003835	NC_043451.1
1003835	NC_043452.1
1003891	NC_015395.1
1004049	NC_016874.1
1004049	NC_016875.1
1004049	NC_016876.1
1004049	NC_016877.1
1004049	NC_016878.1
1004049	NC_016879.1
1004049	NC_016880.1
1004049	NC_016881.1
1004049	NC_016882.1
1004049	NC_016883.1
1004777	NC_015255.1
1004785	NC_018692.1
1004786	NC_019393.1
1004786	NC_019394.1
1004787	NC_018679.1
1004787	NC_018680.1
1004788	NC_018678.1
1004901	NZ_CP027433.1
1004951	NC_017950.1
1004952	NC_017621.1
1004954	NZ_CP006961.1
1004954	NZ_CP006962.1
1005041	NC_017619.1
1005042	NC_017620.1
1005048	NC_010332.1
1005048	NC_015856.1
1005056	NC_021783.1
1005057	NC_017259.1
1005057	NC_017260.1
1005057	NC_017261.1
1005058	NC_015460.1
1005058	NC_015461.1
1005090	NC_017256.1
1005090	NC_017257.1
1005090	NC_017258.1
1005567	NZ_MT316183.1
1006003	NZ_CP049015.1
1006006	NC_015435.1
1006007	NC_017138.1
1006007	NC_017139.1
1006007	NC_017140.1
1006007	NC_017141.1
1006061	NC_008250.2
1006155	NZ_CP011102.1
1006543	NC_017347.1
1006551	NC_016612.1
1006554	NZ_AP014881.1
1006554	NZ_AP014882.1
1006554	NZ_AP014883.1
1006554	NZ_AP014884.1
1006554	NZ_AP014885.1
1006576	NZ_LN824141.1
1006579	NZ_CP009622.1
1006581	NC_023030.2
1006583	NC_015450.1
1006583	NC_015451.1
1006583	NC_015452.1
1006598	NZ_ARWD01000001.1
1007064	NC_015433.1
1007105	NC_015458.1
1007105	NC_015459.1
1007127	NC_023009.1
100755	NC_004650.1
1007676	NZ_CP012034.1
100785	NC_000885.1
1007869	NC_021347.1
1007870	NC_021893.1
1007871	NC_021899.1
1008292	NC_038700.1
1008297	NC_017046.1
1008297	NC_017054.1
1008298	NZ_AP014567.1
1008459	NC_016043.1
100887	NC_002330.1
100887	NC_002351.1
100901	NC_018267.1
1009464	NC_017456.1
1009682	NZ_AP024094.1
1009682	NZ_AP024095.1
1009714	NZ_CP020659.1
1009714	NZ_LR657304.1
1009846	NC_018513.1
1009846	NC_018514.1
1009856	NZ_CP002697.1
1009856	NZ_CP002698.1
1009857	NZ_CP002699.1
1009857	NZ_CP002700.1
1009858	NZ_CP002701.1
1009858	NZ_CP002702.1
1009859	NZ_CP002703.1
1009859	NZ_CP002704.1
1010614	NC_016565.1
1010616	NC_021851.1
1010834	NZ_CP002871.1
1010835	NZ_CP002882.1
1010836	NZ_CP002883.1
1010838	NZ_CP053749.1
1010840	NC_017053.1
1010	NZ_LT906468.1
101281	NC_043167.1
1014	NZ_LR134404.1
101510	NC_008268.1
101510	NC_008269.1
101510	NC_008270.1
101510	NC_008271.1
101570	NC_006949.1
101571	NZ_CM003771.1
101571	NZ_CM003772.1
101571	NZ_CP013368.1
101571	NZ_CP013369.1
101571	NZ_CP013370.1
101571	NZ_CP013371.1
101571	NZ_CP013414.1
101571	NZ_CP013415.1
101571	NZ_CP013416.1
101571	NZ_CP013420.1
101571	NZ_CP013421.1
101571	NZ_CP013422.1
101571	NZ_CP013445.1
101571	NZ_CP013446.1
101571	NZ_CP013447.1
101571	NZ_CP013462.1
101571	NZ_CP013463.1
101571	NZ_CP013464.1
101571	NZ_CP013465.1
101571	NZ_LNJU01000002.1
101571	NZ_LNJU01000003.1
101571	NZ_LNJU01000004.1
1016852	NC_015506.1
1016853	NC_015507.1
1016854	NC_015502.1
1016855	NC_015503.1
1016856	NC_015504.1
1016857	NC_015505.1
1016879	NC_015521.1
101688	NC_003787.1
101688	NC_003788.1
1016987	NZ_CP028347.1
1016987	NZ_CP028348.1
1016998	NC_010102.1
1017264	NC_017223.1
101764	NC_002795.1
1017	NZ_CP022386.1
101850	NC_019945.1
1019	NZ_CP022379.1
1019	NZ_CP022383.1
1019	NZ_CP022385.1
1019	NZ_LR134489.1
10243	NC_003663.2
10245	NC_006998.1
10255	NC_001611.1
10256	NC_027213.1
10258	NC_005336.1
102608	NC_017366.1
102608	NC_017370.1
102611	NZ_CP007603.1
102617	NZ_CP009259.1
102617	NZ_CP009260.1
102618	NZ_LS483488.1
10261	NC_002188.1
10264	NC_024447.1
10266	NC_004002.1
102684	NZ_CP013689.1
102684	NZ_CP065994.1
1026955	NC_015569.1
10271	NC_001266.1
1027232	NC_015467.1
1027232	NC_015468.1
1027232	NC_015469.1
1027244	NC_023632.1
1027245	NC_023631.1
1027247	NC_023630.1
1027248	NC_023629.1
1027253	NC_015586.1
1027278	NC_015515.1
1027396	NZ_CM001159.1
1027397	NC_018999.1
10273	NC_001132.2
1027468	NC_025253.1
10276	NC_003389.1
1027869	NC_015522.1
1027880	NC_015523.1
1027947	NC_018570.2
10280	NC_001731.1
1028307	NC_015663.1
1028375	NC_047720.1
1028381	NZ_JX406743.1
1028409	NC_019293.1
1028414	NC_019275.1
1028414	NZ_MK422609.1
1028416	NC_019276.1
1028416	NC_019294.1
1028416	NC_019305.1
1028416	NC_019306.1
1028416	NZ_LT799838.1
1028419	NC_019277.1
1028419	NC_019278.1
1028420	NC_019274.1
1028566	NC_020246.1
1028567	NC_020247.1
102862	NZ_CP065722.1
102862	NZ_MF062092.1
102862	NZ_MG516912.1
1028729	NC_031951.1
1028729	NC_031952.1
1028729	NC_031953.1
1028729	NC_031954.1
1028729	NW_017607573.1
1028729	NW_017607574.1
1028729	NW_017607575.1
1028729	NW_017607576.1
1028729	NW_017607577.1
1028729	NW_017607578.1
1028729	NW_017607579.1
1028729	NW_017607580.1
1028729	NW_017607581.1
1028729	NW_017607582.1
1028729	NW_017607583.1
1028729	NW_017607584.1
1028729	NW_017607585.1
1028729	NW_017607586.1
1028729	NW_017607587.1
1028729	NW_017607588.1
1028729	NW_017607589.1
1028729	NW_017607590.1
1028729	NW_017607591.1
1028729	NW_017607592.1
1028729	NW_017607593.1
1028729	NW_017607594.1
1028729	NW_017607595.1
1028729	NW_017607596.1
1028729	NW_017607597.1
1028729	NW_017607598.1
1028729	NW_017607599.1
1028729	NW_017607600.1
1028729	NW_017607601.1
1028729	NW_017607602.1
1028729	NW_017607603.1
1028729	NW_017607604.1
1028729	NW_017607605.1
1028729	NW_017607606.1
1028729	NW_017607607.1
1028729	NW_017607608.1
1028729	NW_017607609.1
1028729	NW_017607610.1
1028729	NW_017607611.1
1028729	NW_017607612.1
1028729	NW_017607613.1
1028729	NW_017607614.1
1028729	NW_017607615.1
1028729	NW_017607616.1
1028729	NW_017607617.1
1028729	NW_017607618.1
1028729	NW_017607619.1
1028729	NW_017607620.1
1028729	NW_017607621.1
1028729	NW_017607622.1
1028729	NW_017607623.1
1028729	NW_017607624.1
1028729	NW_017607625.1
1028729	NW_017607626.1
1028729	NW_017607627.1
1028729	NW_017607628.1
1028729	NW_017607629.1
1028729	NW_017607630.1
1028729	NW_017607631.1
1028729	NW_017607632.1
1028729	NW_017607633.1
1028729	NW_017607634.1
1028729	NW_017607635.1
1028729	NW_017607636.1
1028729	NW_017607637.1
1028729	NW_017607638.1
1028729	NW_017607639.1
1028729	NW_017607640.1
1028729	NW_017607641.1
1028729	NW_017607642.1
1028729	NW_017607643.1
1028729	NW_017607644.1
1028729	NW_017607645.1
1028729	NW_017607646.1
1028729	NW_017607647.1
1028729	NW_017607648.1
1028729	NW_017607649.1
1028729	NW_017607650.1
1028729	NW_017607651.1
1028729	NW_017607652.1
1028729	NW_017607653.1
1028729	NW_017607654.1
1028729	NW_017607655.1
1028729	NW_017607656.1
1028729	NW_017607657.1
1028729	NW_017607658.1
1028729	NW_017607659.1
1028729	NW_017607660.1
1028729	NW_017607661.1
1028729	NW_017607662.1
1028729	NW_017607663.1
1028729	NW_017607664.1
1028729	NW_017607665.1
1028729	NW_017607666.1
1028729	NW_017607667.1
1028729	NW_017607668.1
1028729	NW_017607669.1
1028729	NW_017607670.1
1028729	NW_017607671.1
1028729	NW_017607672.1
1028729	NW_017607673.1
1028729	NW_017607674.1
1028729	NW_017607675.1
1028729	NW_017607676.1
1028729	NW_017607677.1
1028729	NW_017607678.1
1028729	NW_017607679.1
1028729	NW_017607680.1
1028729	NW_017607681.1
1028729	NW_017607682.1
1028729	NW_017607683.1
1028729	NW_017607684.1
1028729	NW_017607685.1
1028729	NW_017607686.1
1028729	NW_017607687.1
1028729	NW_017607688.1
1028729	NW_017607689.1
1028729	NW_017607690.1
1028729	NW_017607691.1
1028729	NW_017607692.1
1028729	NW_017607693.1
1028729	NW_017607694.1
1028729	NW_017607695.1
1028729	NW_017607696.1
1028729	NW_017607697.1
1028729	NW_017607698.1
1028729	NW_017607699.1
1028729	NW_017607700.1
1028729	NW_017607701.1
1028729	NW_017607702.1
1028729	NW_017607703.1
1028729	NW_017607704.1
1028729	NW_017607705.1
1028729	NW_017607706.1
1028729	NW_017607707.1
1028729	NW_017607708.1
1028729	NW_017607709.1
1028729	NW_017607710.1
1028729	NW_017607711.1
1028729	NW_017607712.1
1028729	NW_017607713.1
1028729	NW_017607714.1
1028729	NW_017607715.1
1028729	NW_017607716.1
1028729	NW_017607717.1
1028729	NW_017607718.1
1028729	NW_017607719.1
1028729	NW_017607720.1
1028729	NW_017607721.1
1028729	NW_017607722.1
1028729	NW_017607723.1
1028729	NW_017607724.1
1028729	NW_017607725.1
1028729	NW_017607726.1
1028729	NW_017607727.1
1028729	NW_017607728.1
1028729	NW_017607729.1
1028729	NW_017607730.1
1028729	NW_017607731.1
1028729	NW_017607732.1
1028729	NW_017607733.1
1028729	NW_017607734.1
1028729	NW_017607735.1
1028729	NW_017607736.1
1028729	NW_017607737.1
1028729	NW_017607738.1
1028729	NW_017607739.1
1028729	NW_017607740.1
1028729	NW_017607741.1
1028729	NW_017607742.1
1028729	NW_017607743.1
1028729	NW_017607744.1
1028729	NW_017607745.1
1028729	NW_017607746.1
1028729	NW_017607747.1
1028729	NW_017607748.1
1028729	NW_017607749.1
1028729	NW_017607750.1
1028729	NW_017607751.1
1028729	NW_017607752.1
1028729	NW_017607753.1
1028729	NW_017607754.1
1028729	NW_017607755.1
1028729	NW_017607756.1
1028729	NW_017607757.1
1028729	NW_017607758.1
1028729	NW_017607759.1
1028729	NW_017607760.1
1028729	NW_017607761.1
1028729	NW_017607762.1
1028729	NW_017607763.1
1028729	NW_017607764.1
1028729	NW_017607765.1
1028729	NW_017607766.1
1028729	NW_017607767.1
1028729	NW_017607768.1
1028729	NW_017607769.1
1028729	NW_017607770.1
1028729	NW_017607771.1
1028729	NW_017607772.1
1028729	NW_017607773.1
1028729	NW_017607774.1
1028729	NW_017607775.1
1028729	NW_017607776.1
1028729	NW_017607777.1
1028729	NW_017607778.1
1028729	NW_017607779.1
1028729	NW_017607780.1
1028729	NW_017607781.1
1028729	NW_017607782.1
1028729	NW_017607783.1
1028729	NW_017607784.1
1028729	NW_017607785.1
1028729	NW_017607786.1
1028729	NW_017607787.1
1028729	NW_017607788.1
1028729	NW_017607789.1
1028729	NW_017607790.1
1028729	NW_017607791.1
1028729	NW_017607792.1
1028729	NW_017607793.1
1028729	NW_017607794.1
1028729	NW_017607795.1
1028729	NW_017607796.1
1028729	NW_017607797.1
1028729	NW_017607798.1
1028729	NW_017607799.1
1028729	NW_017607800.1
1028729	NW_017607801.1
1028729	NW_017607802.1
1028729	NW_017607803.1
1028729	NW_017607804.1
1028729	NW_017607805.1
1028729	NW_017607806.1
1028729	NW_017607807.1
1028729	NW_017607808.1
1028729	NW_017607809.1
1028729	NW_017607810.1
1028729	NW_017607811.1
1028729	NW_017607812.1
1028729	NW_017607813.1
1028729	NW_017607814.1
1028729	NW_017607815.1
1028729	NW_017607816.1
1028729	NW_017607817.1
1028729	NW_017607818.1
1028729	NW_017607819.1
1028729	NW_017607820.1
1028729	NW_017607821.1
1028729	NW_017607822.1
1028729	NW_017607823.1
1028729	NW_017607824.1
1028729	NW_017607825.1
1028729	NW_017607826.1
1028729	NW_017607827.1
1028729	NW_017607828.1
1028729	NW_017607829.1
1028729	NW_017607830.1
1028729	NW_017607831.1
1028729	NW_017607832.1
1028729	NW_017607833.1
1028729	NW_017607834.1
1028729	NW_017607835.1
1028729	NW_017607836.1
1028729	NW_017607837.1
1028729	NW_017607838.1
1028729	NW_017607839.1
1028729	NW_017607840.1
1028729	NW_017607841.1
1028729	NW_017607842.1
1028729	NW_017607843.1
1028729	NW_017607844.1
1028729	NW_017607845.1
1028729	NW_017607846.1
1028729	NW_017607847.1
1028729	NW_017607848.1
1028729	NW_017607849.1
1028752	NZ_CP050313.1
1028752	NZ_CP050314.1
1028752	NZ_CP050315.1
1028799	NC_016912.1
1028800	NZ_HG938353.1
1028800	NZ_HG938354.1
1028801	NZ_HG938355.1
1028801	NZ_HG938356.1
1028801	NZ_HG938357.1
10288	NC_021248.1
1028989	NZ_AP014637.1
10291	NC_038921.1
10295	NC_043048.1
1029718	NC_015913.1
1029756	NC_022997.1
1029825	NC_017248.1
1029825	NC_017283.1
10298	NC_001806.2
1029978	NZ_CP017728.1
1029978	NZ_CP017729.1
1029979	NZ_CP012347.1
1029979	NZ_CP012348.1
1029983	NZ_CP007534.1
1029988	NC_019929.1
1029997	NZ_CP019176.1
1030005	NZ_CP009409.2
1030009	NC_017537.1
1030157	NZ_CP016306.1
1030595	NC_015553.1
1030843	NC_015571.1
10310	NC_001798.2
1031536	NZ_CP007771.1
1031538	NZ_CP043869.1
1031542	NZ_CP037746.1
1031542	NZ_CP043428.1
1031542	NZ_CP043429.1
1031564	NZ_CP007770.1
1031708	NC_043080.1
1031709	NC_017535.1
1031710	NC_017536.1
1031710	NC_017538.1
1031710	NC_017539.1
1031711	NC_017574.1
1031711	NC_017575.1
1031733	NZ_CP053849.1
1031746	NZ_CP015575.1
1031752	NZ_CP015576.1
1031753	NZ_CP015578.1
1031754	NZ_CP019682.1
10317	NC_006560.1
1031920	NZ_CP019683.1
1032066	NZ_CP019684.1
1032067	NZ_CP012542.1
1032069	NZ_CP012195.1
1032070	NZ_CP021072.1
1032070	NZ_CP021073.1
1032070	NZ_CP032823.1
1032070	NZ_CP032824.1
1032071	NZ_CP032825.1
10320	NC_001847.1
1032238	NZ_CP031219.1
1032238	NZ_CP031220.1
1032239	NZ_CP032099.1
1032240	NZ_CP035926.1
1032241	NZ_CP031367.1
1032243	NZ_CP012545.1
1032362	NC_015568.1
1032457	NC_015552.1
1032473	NC_028268.1
1032474	NC_028256.1
1032478	NC_038440.1
1032480	NC_015635.1
10325	NC_004812.1
1032623	NZ_CP016604.1
10326	NC_001491.2
1032845	NC_015866.1
1032891	NC_042327.1
1032892	NC_042328.1
1032893	NC_041844.1
1032895	NC_041983.1
1032	NZ_CP072800.1
1032	NZ_CP072801.1
10331	NC_001844.1
10334	NC_013590.2
10335	NC_001348.1
1033806	NC_021913.1
1033806	NC_021921.1
1033837	NC_015598.1
1033837	NC_015602.1
1033837	NC_015603.1
1033922	NZ_CP015529.1
1033922	NZ_CP015530.1
1033976	NC_018070.1
1033976	NC_018071.1
1033976	NC_018072.1
1033977	NC_041845.1
1033991	NZ_CP007067.1
1033991	NZ_CP007068.1
1033991	NZ_CP007069.1
1033991	NZ_CP007070.1
1034096	NC_017830.1
1034099	NC_042316.1
1034100	NC_041846.1
1034101	NC_042317.1
1034103	NC_042318.1
1034107	NC_042319.1
1034108	NC_042320.1
1034109	NC_042326.1
1034110	NC_042321.1
1034111	NC_042322.1
1034112	NC_042323.1
1034113	NC_042324.1
1034114	NC_042325.1
1034115	NC_041971.1
1034116	NC_041987.1
1034118	NC_041985.1
1034125	NC_015584.1
1034127	NC_051610.1
1034128	NC_028986.1
1034129	NC_042308.1
1034130	NC_042034.1
1034133	NC_042312.1
1034135	NC_042309.1
1034136	NC_042310.1
1034137	NC_042313.1
1034139	NC_042032.1
1034140	NC_042311.1
1034142	NC_042314.1
1034143	NC_028942.1
1034144	NC_042036.1
1034145	NC_042315.1
1034146	NC_042033.1
1034149	NC_028801.1
1034150	NC_042030.1
1034151	NC_042035.1
1034152	NC_042031.1
1034377	NC_024702.1
103442	NC_003783.1
10345	NC_006151.1
1034805	NC_038481.1
1034806	NC_040352.1
1034807	NC_016001.1
1034807	NC_018751.1
1034809	NC_017353.1
1034836	NC_017191.1
1034889	NZ_LT607803.1
1035377	NC_017168.1
1035377	NC_017169.1
1035377	NC_017170.1
1035377	NZ_CP009839.1
1035377	NZ_CP009840.1
1035377	NZ_CP009841.1
10353	NC_014567.1
1035482	NC_028803.1
1035485	NC_028906.1
1035662	NC_015721.1
1035817	NC_017220.1
1035817	NC_017221.1
1035817	NC_017222.1
10359	NC_006273.2
1036018	NZ_KM373703.1
103603	NC_000903.1
1036172	NC_021878.1
1036179	NC_010882.1
1036255	NC_038680.1
1036613	NC_042329.1
1036614	NC_041847.1
1036615	NC_041989.1
1036616	NC_041988.1
1036672	NC_017964.1
1036672	NC_017965.1
1036673	NC_015690.1
10366	NC_004065.1
1036743	NC_017584.1
103690	NC_003240.1
103690	NC_003241.1
103690	NC_003267.1
103690	NC_003270.1
103690	NC_003272.1
103690	NC_003273.1
103690	NC_003276.1
1036963	NC_024893.1
10371	NC_026421.1
103721	NZ_CP029607.1
103722	NC_003347.1
103723	NC_030693.1
10372	NC_001716.2
103733	NZ_CP034550.1
1037358	NG_048861.1
1037409	NC_017249.1
1037523	NC_015629.1
10376	NC_007605.1
103782	NC_003691.1
103782	NC_003692.1
1037911	NC_017911.1
1037911	NC_021361.1
1037915	NZ_CM001490.1
103796	NZ_CP017007.1
103796	NZ_CP017008.1
103796	NZ_CP017009.1
103796	NZ_CP017010.1
103796	NZ_CP017011.1
103796	NZ_CP019730.1
103796	NZ_CP019731.1
103796	NZ_CP019732.1
103796	NZ_CP019733.1
103796	NZ_CP024712.1
103796	NZ_CP024713.1
103796	NZ_CP024714.1
103796	NZ_CP032870.1
103796	NZ_CP032871.1
103796	NZ_KU950310.1
103796	NZ_KX009059.1
103796	NZ_KX009060.1
103796	NZ_KX009061.1
103796	NZ_KX009062.1
103796	NZ_KX009063.1
103796	NZ_KX009064.1
103796	NZ_MK569690.1
1038068	NC_007815.2
103807	NC_003356.1
1038082	NC_043531.1
10380	NC_038267.1
103816	NZ_CP022915.1
103816	NZ_CP040719.1
103816	NZ_CP040720.1
103816	NZ_CP040721.1
103816	NZ_CP040722.1
103816	NZ_CP040723.1
103816	NZ_CP063450.1
103816	NZ_CP063451.1
103816	NZ_CP063452.1
103816	NZ_CP063453.1
10381	NC_001350.1
103855	NZ_CP012076.1
103855	NZ_CP012077.1
103855	NZ_CP021395.1
103855	NZ_CP021396.1
103855	NZ_CP021397.1
103855	NZ_CP021398.1
103855	NZ_CP021399.1
103855	NZ_CP021400.1
103855	NZ_CP024172.1
103855	NZ_CP044059.1
103855	NZ_CP049736.1
103855	NZ_LR134382.1
103855	NZ_LT906461.1
10385	NC_002665.1
10386	NC_006623.1
103881	NC_006061.1
103881	NC_006062.1
103881	NC_006063.1
1038856	NZ_CP016539.2
1038921	NZ_CM001559.1
1038922	NZ_CM001558.1
1038923	NZ_CM001512.1
1038927	NZ_CP022085.2
1038927	NZ_CP022086.2
1038927	NZ_CP022087.2
1038927	NZ_CP024992.1
1038927	NZ_CP024993.1
1038927	NZ_CP024994.1
1038927	NZ_CP027392.1
1038927	NZ_CP027393.1
1038927	NZ_CP027394.1
1038927	NZ_CP027395.1
1038927	NZ_CP027396.1
1038927	NZ_CP031902.1
1038927	NZ_CP031903.1
1038927	NZ_CP031904.1
1038927	NZ_CP031905.1
1038929	NZ_CP023202.1
10390	NC_002229.3
10397	NC_002794.1
10398	NC_007646.1
10401	NC_001493.2
10406	NC_001484.1
10407	NC_003977.2
104087	NZ_CP017886.1
104087	NZ_CP017887.1
104087	NZ_CP018319.1
104087	NZ_CP018320.1
104087	NZ_CP023466.1
1040979	NZ_LT976976.1
1040979	NZ_LT976977.1
1040979	NZ_LT976978.1
1040979	NZ_LT984806.1
1040979	NZ_LT984807.1
1040979	NZ_LT984808.1
1040979	NZ_OFTC01000087.1
1040979	NZ_OFTC01000088.1
1040979	NZ_OFTC01000089.1
1040979	NZ_OFTC01000090.1
1040979	NZ_OFTC01000091.1
1040979	NZ_OFTC01000092.1
1040979	NZ_OFTC01000093.1
1040979	NZ_OFTC01000094.1
104097	NZ_FN597255.1
104102	NZ_CP022699.1
104102	NZ_CP022700.1
1041157	NZ_CP054390.1
1041157	NZ_CP054391.1
1041157	NZ_CP054392.1
1041406	NC_042330.1
1041504	NC_016012.1
1041522	NZ_CP020821.1
1041524	NC_015719.1
1041526	NC_022920.1
1041527	NC_022918.1
1041806	NC_035466.1
1041807	NC_042331.1
1041809	NC_017294.1
1041826	NC_016510.2
1041831	NC_035467.1
1041883	NC_035184.1
1041929	NC_015668.1
1041930	NC_017034.1
1042122	NC_019506.1
1042123	NC_019508.1
1042156	NC_015737.1
1042163	NZ_CP007806.1
1042163	NZ_CP007807.1
1042163	NZ_CP007808.1
1042403	NC_017215.1
1042417	NC_019908.1
104263	NC_002552.1
104268	NZ_CP032544.1
104268	NZ_CP045192.1
1042876	NC_015733.1
1042877	NC_015865.1
1042878	NC_015723.1
1042878	NC_015724.1
1042878	NC_015726.1
1042878	NC_015727.1
1043184	NC_015706.1
104336	NZ_CP019892.1
104336	NZ_CP031425.1
104336	NZ_CP041040.1
104388	NC_013036.1
104389	NC_043146.1
104390	NC_043158.1
104392	NC_043162.1
104393	NC_043163.1
104395	NC_038919.1
10449	NC_001973.1
1045004	NZ_CM001398.1
1045004	NZ_CM001399.1
1045010	NZ_CP015831.1
1045010	NZ_CP015832.1
1045010	NZ_CP015833.1
1045010	NZ_CP022050.2
1045010	NZ_CP022051.2
1045010	NZ_CP022052.2
1045010	NZ_CP043539.1
1045010	NZ_CP044137.1
1045010	NZ_CP044138.1
1045010	NZ_CP044139.1
1045010	NZ_CP044140.1
1045010	NZ_CP044141.1
1045010	NZ_CP044142.1
1045010	NZ_CP044143.1
1045010	NZ_CP044144.1
1045010	NZ_CP044145.1
1045010	NZ_CP044146.1
1045010	NZ_CP044147.1
1045010	NZ_CP044148.1
1045010	NZ_CP044149.1
1045010	NZ_CP044150.1
1045010	NZ_MH287084.1
1045317	NZ_CP060718.1
10454	NC_002169.1
10455	NC_009011.2
10456	NC_038369.1
1045778	NC_015718.1
1045808	NZ_CP017299.1
1045808	NZ_CP017300.1
1045808	NZ_CP017301.1
1045808	NZ_CP017302.1
1045808	NZ_CP017303.1
1045808	NZ_CP017304.1
104580	NC_004199.1
104580	NC_004205.1
104580	NC_004206.1
104580	NC_004207.1
104580	NC_004208.1
104580	NC_004209.1
104580	NC_004210.1
104580	NC_004212.1
104580	NC_004213.1
104580	NC_004214.1
104580	NC_004215.1
104580	NC_004216.1
104581	NC_005997.1
104581	NC_005998.1
104581	NC_005999.1
104581	NC_006000.1
104581	NC_006001.1
104581	NC_006002.1
104581	NC_006003.1
104581	NC_006004.1
104581	NC_006005.1
104581	NC_006006.1
1045854	NC_015756.1
1045854	NC_015759.1
1045855	NC_016147.2
1045858	NC_017242.1
1045858	NC_017243.1
1045865	NC_016053.1
104623	NZ_CP025084.1
104623	NZ_CP025085.1
1046251	NC_025255.1
1046267	NC_040621.1
104628	NZ_AP019774.1
104628	NZ_AP019775.1
104628	NZ_AP019776.1
104628	NZ_AP023036.1
104628	NZ_AP023037.1
104628	NZ_AP023038.1
104628	NZ_AP023039.1
104628	NZ_AP023040.1
104628	NZ_AP023041.1
104628	NZ_AP023042.1
104628	NZ_AP023043.1
104628	NZ_AP023044.1
104628	NZ_AP023045.1
104628	NZ_AP023046.1
104628	NZ_AP023047.1
104628	NZ_AP023048.1
104637	NC_039088.1
1046402	NC_018175.1
1046403	NC_016038.2
10464	NC_039213.1
1046571	NC_016573.1
1046571	NC_016579.1
1046572	NC_016574.1
1046572	NC_016577.1
1046573	NC_016575.1
1046573	NC_016576.1
1046574	NC_038476.1
1046624	NC_020450.1
1046625	NZ_CM001194.1
104664	NC_003093.1
1047172	NZ_CP029710.1
10479	NC_038931.1
1048189	NC_048015.1
1048207	NC_023743.1
1048245	NC_015848.1
1048254	NZ_CP011331.1
1048254	NZ_CP011332.1
1048254	NZ_CP011333.1
1048254	NZ_CP011334.1
1048254	NZ_CP011335.1
1048254	NZ_CP011336.1
1048254	NZ_CP011337.1
1048254	NZ_CP011338.1
1048260	NC_018649.1
1048264	NZ_AFRY01000001.1
1048332	NC_015760.1
1048396	NZ_AP017558.1
1048396	NZ_AP017559.1
1048434	NC_019031.1
10484	NC_007985.1
10484	NC_007986.1
10484	NC_007987.1
10484	NC_007988.1
10484	NC_007989.1
10484	NC_007990.1
10484	NC_007991.1
10484	NC_007992.1
10484	NC_007993.1
10484	NC_007994.1
10484	NC_007995.1
10484	NC_007996.1
10484	NC_007998.1
10484	NC_007999.1
10484	NC_008000.1
10484	NC_008001.1
10484	NC_008002.1
10484	NC_008003.1
10484	NC_008004.1
10484	NC_008005.1
10484	NC_008006.1
10484	NC_008007.1
10484	NC_008008.1
1048668	NC_018082.1
1048689	NC_017653.1
1048689	NC_017654.1
1048689	NC_017655.1
1048689	NC_017656.1
1048689	NC_017657.1
1048689	NC_017658.1
1048830	NZ_CP033512.1
1048834	NC_017167.1
1048854	NC_033830.1
1048854	NC_033831.1
1048854	NC_033847.1
1049283	NC_018087.3
10493	NC_005946.1
104955	NZ_CP044534.1
1049565	NC_017540.1
1049565	NC_017541.1
1049583	NZ_CP035504.1
1049583	NZ_CP035505.1
10497	NC_001659.2
10497	NC_044941.1
10497	NC_044942.1
10497	NC_044943.1
10497	NC_044944.1
10497	NC_044945.1
10497	NC_044946.1
10497	NC_044947.1
10497	NC_044948.1
10497	NC_044949.1
10497	NC_044950.1
10497	NC_044951.1
10497	NC_044952.1
10497	NC_044953.1
10497	NC_044954.1
10497	NC_044955.1
10497	NC_044959.2
1050107	NZ_CP018217.1
1050174	NZ_CP011541.1
1050221	NC_018626.1
1050221	NC_018637.1
1050370	NZ_FMBP01000012.1
1050370	NZ_FMBP01000013.1
1050370	NZ_LT605203.1
1050407	NC_015784.2
1050617	NZ_AGTD01000001.1
1050617	NZ_AGTD01000002.1
1050617	NZ_AGTD01000003.1
1050617	NZ_AGTD01000004.1
1050617	NZ_AGTD01000005.1
1050617	NZ_AGTD01000006.1
1050624	NZ_CP047948.1
1050635	NZ_CP047960.1
1050638	NZ_CP047931.1
1050646	NZ_CP047938.1
1050655	NZ_CP047933.1
1050657	NZ_CP047950.1
10506	NC_000852.5
1050714	NZ_CP047959.1
1050903	NC_034159.1
1050903	NC_034167.1
1051003	NZ_AFXJ01000001.1
1051004	NZ_AFXK01000001.1
1051072	NC_017582.1
1051074	NC_017581.1
10510	NC_001876.1
1051138	NC_023704.1
1051140	NC_023726.1
1051143	NC_042332.1
10512	AC_000003.1
10514	AC_000020.1
105154	NC_002194.1
10515	AC_000007.1
1051631	NC_018285.1
1051646	NZ_CP009354.1
1051646	NZ_CP009355.1
1051646	NZ_CP009356.1
1051646	NZ_CP009357.1
1051646	NZ_CP009358.1
1051646	NZ_CP009359.1
1051650	NZ_CP006690.1
1051673	NC_019510.1
1051674	NC_041978.1
1051675	NC_019514.1
1051676	NC_019504.1
1051792	NC_015782.2
1051966	NC_003860.1
1051966	NC_003865.1
1051973	NC_021080.1
1051973	NZ_CP015235.1
1051973	NZ_CP015236.1
1051973	NZ_CP015237.1
10519	AC_000018.1
1052095	NZ_CP003182.2
1052121	NC_019500.1
105219	NZ_CM009147.1
105219	NZ_CP010799.1
105219	NZ_CP010800.1
105219	NZ_CP010801.1
105219	NZ_CP011257.1
105219	NZ_CP011258.1
105219	NZ_CP049132.1
105219	NZ_CP049133.1
105219	NZ_PJEY01000001.1
105219	NZ_PJEY01000003.1
105219	NZ_PJEY01000004.1
10522	AC_000019.1
1052585	NC_016047.1
1052588	NC_017195.1
105260	NC_009351.1
1052671	NC_023711.1
1052672	NC_041993.1
1052673	NC_023738.1
1052684	NC_017542.1
1052684	NC_017543.1
1052	NZ_AP017372.2
10533	AC_000017.1
1053692	NC_015847.1
10537	NC_001734.1
1054033	NZ_CP053840.1
1054034	NZ_CP053833.1
1054034	NZ_CP053834.1
1054037	NZ_CP060035.1
1054037	NZ_CP060036.1
1054037	NZ_CP060037.1
1054037	NZ_CP060038.1
1054460	NC_015875.1
1054460	NC_015876.1
1054461	NC_015933.1
1054480	NC_019505.1
1054649	NC_027428.1
10546	NC_044934.1
1054834	NC_019503.1
1054968	NC_015938.1
1055101	NZ_CP047970.1
1055524	NZ_HG938370.1
1055524	NZ_HG938371.1
1055524	NZ_HG938372.1
1055527	NC_017063.1
1055527	NC_017064.1
1055528	NC_017377.1
1055528	NC_017378.1
1055529	NC_017379.1
1055530	NC_017376.1
1055530	NC_017380.1
1055531	NC_019560.1
1055531	NC_019561.1
1055531	NC_019562.1
1055532	NC_019563.1
1055532	NC_019564.1
1055532	NC_019565.1
1055533	NZ_CP028115.1
1055533	NZ_CP028116.1
1055534	NZ_CP028124.1
1055534	NZ_CP028125.1
1055534	NZ_CP028126.1
1055537	NZ_AP018926.1
1055538	NZ_CP031340.1
1055538	NZ_CP031341.1
1055538	NZ_CP031342.1
1055538	NZ_CP031343.1
1055538	NZ_CP031344.1
1055538	NZ_CP031345.1
1055538	NZ_CP031346.1
1055538	NZ_CP031347.1
1055538	NZ_CP031348.1
1055538	NZ_CP031349.1
1055538	NZ_CP031350.1
1055538	NZ_CP031351.1
1055538	NZ_CP031352.1
1055538	NZ_CP031353.1
1055538	NZ_CP031354.1
1055538	NZ_CP031355.1
1055538	NZ_CP035766.1
1055538	NZ_CP035767.1
1055538	NZ_CP035768.1
1055538	NZ_CP035769.1
1055538	NZ_CP035770.1
1055538	NZ_CP035771.1
1055538	NZ_CP035772.1
1055538	NZ_CP035773.1
1055540	NZ_CP028112.1
1055540	NZ_CP028113.1
1055540	NZ_CP028114.1
1055541	NZ_CP028120.1
1055541	NZ_CP028121.1
1055541	NZ_CP028122.1
1055541	NZ_CP028123.1
1055542	NZ_CP028117.1
1055542	NZ_CP028118.1
1055542	NZ_CP028119.1
1055543	NZ_CP028110.1
1055543	NZ_CP028111.1
1055544	NZ_CP028379.1
1055544	NZ_CP028380.1
1055545	NZ_CP015244.1
1055545	NZ_CP015245.1
1055545	NZ_CP015246.1
105559	NC_014315.1
105559	NC_014316.1
105559	NC_014317.1
1055684	NC_016157.1
1055750	NC_033840.1
1055750	NC_033849.1
1055750	NC_033850.1
10561	NC_004197.1
1056495	NC_019791.1
10564	NC_001523.1
10565	NC_001524.1
10566	NC_027779.1
10567	NC_001605.1
1056830	NC_023729.1
1056831	NC_023724.1
1056833	NC_023709.1
10568	NC_008582.1
10570	NC_001678.1
10571	NC_035208.1
105751	NC_009476.1
105751	NG_047874.1
105751	NZ_BK008853.1
105841	NZ_AP023027.1
105841	NZ_CP036345.1
10589	NC_001354.1
10600	NC_001355.1
10611	NC_038889.1
10616	NC_001591.1
10617	NC_001457.1
1061	NZ_CP061202.1
10620	NC_001595.1
10621	NC_001596.1
10623	NC_001541.1
106284	NC_003288.1
10632	NC_001699.1
106331	NC_004367.1
106332	NC_043058.1
106333	NC_000940.1
106370	NC_007777.1
1063	NZ_CP012960.1
1063	NZ_CP012961.1
1063	NZ_CP012962.1
1063	NZ_CP012963.1
1063	NZ_CP012964.1
1063	NZ_CP012965.1
1063	NZ_CP012966.1
1063	NZ_CP012967.1
1063	NZ_CP015210.1
1063	NZ_CP015211.1
1063	NZ_CP015212.1
1063	NZ_CP015213.1
1063	NZ_CP015214.1
1063	NZ_CP015215.1
1063	NZ_CP015216.1
1063	NZ_CP015287.1
1063	NZ_CP015288.1
1063	NZ_CP015289.1
1063	NZ_CP015290.1
1063	NZ_CP015291.1
1063	NZ_CP015292.1
1063	NZ_CP015293.1
1063	NZ_CP031750.1
1063	NZ_CP031751.1
1063	NZ_CP031752.1
1063	NZ_CP031753.1
1063	NZ_CP031754.1
1063	NZ_CP031755.1
1063	NZ_CP033434.1
1063	NZ_CP033435.1
1063	NZ_CP033436.1
1063	NZ_CP033437.1
1063	NZ_CP033442.1
1063	NZ_CP033443.1
1063	NZ_CP033444.1
1063	NZ_CP033445.1
1063	NZ_CP033446.1
1063	NZ_CP033447.1
1063	NZ_CP033448.1
1063	NZ_CP033449.1
1063	NZ_CP033450.1
1063	NZ_CP033451.1
1063	NZ_CP033452.1
1063	NZ_CP033453.1
1063	NZ_CP036419.1
1063	NZ_CP036420.1
1063	NZ_CP036421.1
1063	NZ_CP051468.1
1063	NZ_CP051469.1
1063	NZ_CP051470.1
1063	NZ_CP051471.1
1063	NZ_CP051472.1
1063	NZ_CP051473.1
10640	NC_003498.1
10641	NC_001497.2
1064520	NC_043648.1
1064520	NC_043649.1
1064535	NC_015873.1
1064535	NZ_CP027570.1
1064539	NC_016594.1
1064539	NC_016595.1
1064539	NC_016596.1
1064539	NC_016597.1
1064539	NC_016617.1
1064539	NC_016618.1
1064539	NC_016619.1
1064539	NZ_CP022253.1
1064539	NZ_CP022254.1
1064539	NZ_CP022255.1
1064539	NZ_CP022256.1
1064539	NZ_CP022260.1
1064539	NZ_CP022261.1
1064539	NZ_CP022262.1
1064551	NC_022525.1
1064592	NC_016491.1
1064592	NC_016492.1
1064592	NC_016493.1
1064592	NC_016494.1
1064592	NC_016495.1
1064592	NC_016496.1
1064592	NC_016497.1
1064592	NC_016498.1
1064592	NC_016499.1
1064592	NC_016500.1
10649	NC_003554.1
10651	NC_001739.2
10653	NC_001343.1
10654	NC_001914.1
10658	NC_001421.2
106590	NZ_CP017757.2
106590	NZ_CP017758.1
106590	NZ_CP017759.1
106590	NZ_CP017760.1
106590	NZ_CP066018.1
106590	NZ_CP066019.1
106590	NZ_CP066020.1
106590	NZ_CP068434.1
106590	NZ_CP068435.1
106590	NZ_CP068436.1
106592	NZ_CP015880.1
106592	NZ_CP015881.1
106592	NZ_CP015882.1
106592	NZ_CP030262.1
106592	NZ_CP030263.1
106592	NZ_CP030264.1
10661	NC_000867.1
106634	NZ_CP011367.1
106648	NC_023322.1
106648	NZ_CP018259.1
106648	NZ_CP066119.1
106648	NZ_CP066120.1
106648	NZ_CP066121.1
106648	NZ_CP066122.1
106649	NZ_AP014630.1
106654	NC_023280.1
106654	NC_023281.1
106654	NZ_CP010368.1
106654	NZ_CP010369.1
106654	NZ_CP010370.2
106654	NZ_CP010903.1
106654	NZ_CP014019.1
106654	NZ_CP020587.1
106654	NZ_CP020588.1
106654	NZ_CP029351.1
106654	NZ_CP036171.1
106654	NZ_CP038816.1
106654	NZ_CP042994.1
106654	NZ_CP042995.1
106654	NZ_CP042996.1
106654	NZ_CP045560.1
106654	NZ_CP045561.1
106654	NZ_CP059078.1
106654	NZ_MK053934.1
106654	NZ_MT742183.1
10665	NC_000866.4
10678	NC_005856.1
10679	NC_001895.1
10679	NC_041848.1
10680	NC_001609.1
10682	NC_050152.1
10683	NC_043027.1
1068590	NZ_CP011517.1
10685	NC_011421.1
1068978	NZ_CP009110.1
10689	NC_019457.1
10690	NC_001697.1
1069220	NZ_AP022594.1
1069227	NZ_JF699753.1
1069378	NC_016568.1
10693	NC_012635.1
1069533	NC_016826.1
1069533	NC_016837.1
1069534	NC_015975.1
106962	NC_000960.1
1069642	NC_019567.1
1070130	NZ_LN999832.1
10702	NC_005345.2
1070324	NC_028126.1
1070408	NC_017993.1
1070409	NC_017994.1
1070410	NC_017995.1
1070413	NC_017996.1
1070417	NC_017997.1
10704	NC_011103.1
10707	NC_042564.1
10708	NC_005178.1
1070990	NC_023689.1
1071078	NZ_CP048273.1
1071080	NZ_CP048117.1
10710	NC_001416.1
1071177	NC_023734.1
1071378	NC_016479.1
1071378	NC_016480.1
1071378	NC_016481.1
1071378	NC_016482.1
1071378	NC_016483.1
1071378	NC_016484.1
1071378	NC_016485.2
1071378	NC_016486.1
1071378	NC_016487.1
1071378	NC_016488.1
1071378	NC_016489.1
1071380	NC_020185.1
1071380	NC_020186.1
1071380	NC_020187.1
1071380	NC_020188.1
1071380	NC_020189.1
1071380	NC_020190.1
1071380	NC_020191.1
1071380	NC_020192.1
1071380	NC_020193.1
1071380	NC_020194.1
1071381	NC_016520.1
1071381	NC_016521.1
1071381	NC_016522.1
1071381	NC_016523.1
1071381	NC_016524.1
1071381	NC_016525.1
1071381	NC_016526.1
1071381	NC_016527.1
1071381	NC_016528.1
1071381	NC_016529.1
1071381	NC_016530.1
1071381	NC_016531.1
1071381	NC_016532.1
1071381	NC_016533.1
1071381	NC_016534.1
1071381	NC_016535.1
1071381	NW_003780271.1
1071382	NC_018940.1
1071382	NC_018941.1
1071382	NC_018942.1
1071382	NC_018943.1
1071382	NC_018944.1
1071382	NC_018945.1
1071382	NC_018946.1
1071382	NC_018947.1
1071382	NC_018948.1
1071382	NC_018949.1
1071382	NC_018950.1
1071382	NC_018951.1
1071383	NC_035922.1
1071383	NC_035923.1
1071383	NC_035924.1
1071383	NC_035925.1
1071383	NC_035926.1
1071383	NC_035927.1
1071383	NC_035928.1
1071383	NC_035929.1
1071383	NC_035930.1
1071383	NC_035931.1
1071383	NC_035932.1
1071383	NC_035933.1
1071383	NC_035934.1
10713	NC_021190.1
1071400	NC_016034.1
1071400	NC_016035.1
1071400	NC_018610.1
1071400	NC_018611.1
1071488	NC_038763.1
1071488	NC_038764.1
1071502	NC_042333.1
1071503	NC_023731.1
1071504	NC_023707.1
1071505	NC_023746.1
1071506	NC_023710.1
1071753	NC_019272.1
1071753	NC_020966.1
1071754	NC_020939.1
1071754	NC_020946.1
1071755	NC_020944.1
1071755	NC_020979.1
1071756	NC_020967.1
1071756	NC_020986.1
1071757	NC_020943.1
1071757	NC_020958.1
1071758	NC_020959.1
1071758	NC_020968.1
1071759	NC_017952.1
1071760	NC_020969.1
1071760	NC_020987.1
1071761	NC_020942.1
1071761	NC_020960.1
1071762	NC_017951.1
1071763	NC_017953.1
1071764	NC_020964.1
1071764	NC_020988.1
1071765	NC_020941.1
1071765	NC_020961.1
1071766	NC_020962.1
1071766	NC_020970.1
1071767	NC_020940.1
1071767	NC_020989.1
1071768	NC_020963.1
1071768	NC_020965.1
1071769	NC_010029.2
1071769	NC_020937.1
1071770	NC_020929.1
1071770	NC_020951.1
1071771	NC_020952.1
1071771	NC_020973.1
1071772	NC_020930.1
1071773	NC_020945.1
1071773	NC_020984.1
1071774	NC_020931.1
1071774	NC_020956.1
1071775	NC_020975.1
1071775	NC_020985.1
1071776	NC_020955.1
1071776	NC_020976.1
1071777	NC_020938.1
1071777	NC_020983.1
1071778	NC_020933.1
1071778	NC_020980.1
1071779	NC_020934.1
1071779	NC_020948.1
1071780	NC_020949.1
1071780	NC_020977.1
1071781	NC_020978.1
1071781	NC_020981.1
1071782	NC_020936.1
1071782	NC_020950.1
1071783	NC_020957.1
1071783	NC_020974.1
10717	NC_004167.1
10717	NC_048631.1
10719	NC_001978.3
1072176	NC_025251.1
1072256	NZ_CP011546.1
1072333	NC_038301.1
1072459	NC_017646.1
1072459	NC_017647.1
1072459	NC_017648.1
1072459	NC_017649.1
1072459	NC_017650.1
1072463	NZ_CP031423.1
1072467	NC_020195.1
1072467	NC_020196.1
10724	NC_004166.2
1072517	NC_019415.1
1072590	NZ_CP015024.2
1072658	NC_019254.1
1072659	NC_019256.1
1072672	NC_018530.1
1072685	NZ_CP009238.1
10726	NC_005859.1
10730	NC_000924.1
107324	NC_003378.1
10732	NC_019414.1
1073571	NZ_LN831776.1
1073766	NC_041960.1
1073767	NC_019509.1
1073950	NC_038539.1
1073959	NC_038535.1
1073961	NC_038536.1
1073999	NZ_CP012264.1
1073999	NZ_CP012265.1
1074000	NZ_CP012257.1
1074000	NZ_CP012258.1
107401	NZ_CP020822.1
1074044	NC_026582.1
1074206	NC_039039.1
1074210	NC_015935.1
1074213	NC_015936.1
1074252	NC_017763.1
10742	NC_002166.1
1074303	NC_023721.1
1074304	NC_023705.1
1074305	NC_023696.1
1074306	NC_041850.1
1074307	NC_023714.1
1074308	NC_023691.1
1074309	NC_023692.1
1074311	NZ_CP032093.1
1074311	NZ_CP032094.1
1074311	NZ_CP032095.1
1074325	NC_015939.1
1074428	NC_038318.1
1074467	NZ_CP012559.1
1074485	NC_016932.2
10747	NC_001825.1
1074863	NC_015940.1
1074864	NC_015941.1
1074865	NC_015934.1
1074889	NC_016146.1
1074889	NC_016150.1
10748	NC_042114.1
1074919	NC_020529.1
1074919	NC_020530.1
1074919	NC_020531.1
1074919	NC_020532.1
1074919	NC_020533.1
1074919	NC_020534.1
1074919	NC_020535.1
1074919	NC_020536.1
1074919	NC_020537.1
1074919	NC_020538.1
1074919	NC_020539.1
1074919	NC_020564.1
1074919	NC_020565.1
1074919	NC_020566.1
1074919	NC_020567.1
1074919	NC_020568.1
1075085	NC_020935.1
1075085	NC_020953.1
1075086	NC_020932.1
1075086	NC_020954.1
1075087	NC_020972.1
1075087	NC_020982.1
1075089	NC_016808.1
1075106	NC_017216.2
10752	NC_008720.1
1075399	NC_016598.1
1075399	NC_016621.1
10753	NC_049976.1
10754	NC_002371.2
10756	NC_011048.1
1075774	NC_047867.1
10757	NC_001423.1
10759	NC_003298.1
10759	NC_047864.1
1075	NC_004527.1
1075	NZ_CP020470.1
1075	NZ_CP020471.1
10760	NC_001604.1
1076124	NZ_AP022870.1
1076135	NZ_CP027000.1
1076136	NC_023720.1
10761	NC_005344.1
1076255	NC_015960.1
1076345	NC_025964.1
107637	NZ_CP033381.1
1076550	NZ_CP009454.1
1076588	NZ_AP012273.1
1076588	NZ_AP012274.1
1076588	NZ_AP012275.1
1076596	NZ_CP014687.1
1076596	NZ_CP014688.1
1076630	NC_022087.1
1076631	NC_041969.1
1076759	NC_027118.1
1076934	NC_021900.1
1076	NC_013548.1
1076	NZ_CP019966.1
1076	NZ_CP019967.1
1076	NZ_CP041387.1
1076	NZ_CP058907.1
1076	NZ_CP066699.1
1076	NZ_CP066700.1
1077085	NZ_CP032444.1
1077085	NZ_CP032445.1
1077464	NZ_AP018338.1
1077832	NC_029782.1
10778	NC_004165.1
1077935	NZ_CP025430.1
1077935	NZ_CP025431.1
1077935	NZ_CP025432.1
1077935	NZ_CP025433.1
1077935	NZ_CP025434.1
1077946	NZ_CP032698.1
1078021	NZ_CP031892.1
1078021	NZ_CP031893.1
1078021	NZ_CP031894.1
1078021	NZ_CP031895.1
1078021	NZ_CP031896.1
1078021	NZ_CP031897.1
1078021	NZ_CP031898.1
1078021	NZ_CP031899.1
1078021	NZ_CP031900.1
1078021	NZ_CP031901.1
1078032	NZ_CP031916.1
1078032	NZ_CP031917.1
1078032	NZ_CP031918.1
107804	NC_004014.1
107804	NC_004015.1
107806	NC_002252.1
107806	NC_002253.1
107806	NC_002528.1
1078471	NZ_CP042862.1
10784	NC_001540.1
1078773	NZ_CP013737.1
10788	NC_001539.1
10794	NC_001510.1
10796	NC_001718.1
1079894	NC_023730.1
1079895	NC_023737.1
10798	NC_000883.2
1079985	NZ_LT962942.1
1079985	NZ_LT963352.1
1079988	NZ_CP022614.1
1079998	NC_019444.1
1079999	NC_019443.1
1079	NZ_AP014854.2
1079	NZ_CP012946.1
1079	NZ_LN907867.1
1080068	NZ_AP017367.1
1080223	NZ_CP035928.1
1080228	NC_017038.1
1080229	NC_017052.1
1080230	NC_017039.1
1080349	NC_030970.1
1080349	NC_030971.1
1080349	NC_030972.1
1080349	NC_030973.1
1080349	NC_030974.1
1080349	NC_030975.1
1080349	NC_030976.1
1080349	NC_030977.1
1080349	NC_030978.1
1080349	NC_030979.1
1080349	NC_030980.1
1080349	NC_030981.1
1080349	NC_030982.1
1080349	NC_030983.1
1080349	NC_030984.1
1080349	NC_030985.1
1080349	NW_017264705.1
1080349	NW_017264706.1
1080349	NW_017264707.1
1080349	NW_017264708.1
1080349	NW_017264709.1
1080349	NW_017264710.1
1080349	NW_017264711.1
1080349	NW_017264712.1
10804	NC_001401.2
1080798	NC_016033.1
1080799	NC_016159.1
1080800	NC_016073.1
108098	NC_011202.1
108098	NC_011203.1
1081054	NC_016013.1
1081055	NC_016014.1
1081093	NC_016831.1
10815	NC_001928.2
10815	NC_001929.2
1081646	NC_017717.1
1081646	NC_017725.1
1081646	NC_017804.1
1081702	NC_016003.1
10817	NC_001467.1
10817	NC_001468.1
1081866	NZ_CP048812.1
1081940	NZ_CP015202.1
10820	NC_001466.1
10826	NC_001647.1
1082704	NZ_CP023009.1
10827	NC_001934.1
10827	NC_001935.1
1082851	NZ_CP021455.1
1082931	NC_016078.1
1082931	NC_016079.1
1082933	NZ_CP015318.1
1082933	NZ_CP015319.1
1082933	NZ_CP015320.1
1082933	NZ_CP015321.1
1082933	NZ_CP015322.1
10829	NC_001936.1
10829	NC_001937.1
10830	NC_003822.1
10831	NC_001507.1
10831	NC_001508.1
10832	NC_004005.1
10834	NC_003326.1
10835	NC_001938.1
10835	NC_001939.1
10836	NC_003744.1
10837	NC_001478.1
10838	NC_001930.1
10838	NC_001931.1
10839	NC_004042.1
10839	NC_004043.1
10840	NC_001412.1
10843	NC_001420.2
10845	NC_012868.1
1084715	NC_016031.1
1084717	NC_016032.1
1084719	NC_023719.1
1084722	NC_023747.1
10847	NC_001422.1
10849	NC_001330.1
1085406	NZ_AP018174.1
1085406	NZ_AP018175.1
1085406	NZ_AP018176.1
1085406	NZ_AP018177.1
10854	NC_001365.1
10855	NC_003438.1
1085623	NC_016041.1
1085644	NZ_CP038017.1
1085647	NZ_CP038241.1
1086030	NC_002698.1
1086030	NC_024996.1
1086030	NZ_CM001474.1
108619	NC_010259.1
108619	NC_014003.1
108619	NZ_CP012598.1
108619	NZ_CP012599.1
108619	NZ_CP013685.1
108619	NZ_CP016010.1
108619	NZ_CP016011.1
108619	NZ_CP016012.1
108619	NZ_CP016013.1
108619	NZ_CP016014.1
108619	NZ_CP039436.1
108619	NZ_CP039437.1
108619	NZ_CP039438.1
108619	NZ_CP041208.1
108619	NZ_CP041209.1
108619	NZ_CP041210.1
108619	NZ_CP051317.1
108619	NZ_CP051318.1
108619	NZ_CP051319.1
108619	NZ_CP051372.1
108619	NZ_CP051373.1
108619	NZ_CP051374.1
108619	NZ_CP051375.1
10862	NC_001396.1
10864	NC_025824.1
1086726	NZ_CP012505.1
1086726	NZ_CP013022.1
1086749	NC_023708.1
1086751	NC_023732.1
10867	NC_002014.1
1086800	NC_023695.1
10868	NC_001954.1
10869	NC_001332.1
1087068	NC_020100.1
1087068	NC_020101.1
1087068	NC_020102.1
1087068	NC_020103.1
1087070	NC_038928.1
1087108	NC_016074.1
1087109	NC_016075.1
10872	NC_001418.1
1087440	NZ_CP008827.1
1087440	NZ_CP008828.1
1087440	NZ_CP008829.1
1087440	NZ_CP008830.1
1087446	NC_021664.2
1087447	NC_021660.2
1087448	NC_018665.1
1087451	NC_017730.4
1087452	NC_016781.1
1087453	NC_017306.1
1087469	NC_020994.1
1087482	NC_020416.1
10879	NC_003714.1
10879	NC_003715.1
10879	NC_003716.1
1088719	NZ_CM001400.1
1088719	NZ_CM001401.1
1088719	NZ_JH584329.1
1088719	NZ_JH584330.1
1088719	NZ_JH584331.1
1088719	NZ_JH584332.1
1088719	NZ_JH584333.1
1088719	NZ_JH584334.1
1088719	NZ_JH584335.1
1088719	NZ_JH584336.1
1088719	NZ_JH584337.1
1088719	NZ_JH584338.1
1088719	NZ_JH584339.1
1088719	NZ_JH584340.1
1088719	NZ_JH584341.1
1088719	NZ_JH584342.1
1088719	NZ_JH584343.1
1088719	NZ_JH584344.1
1088719	NZ_JH584345.1
1088719	NZ_JH584346.1
1088719	NZ_JH584347.1
1088719	NZ_JH584348.1
1088719	NZ_JH584349.1
1088719	NZ_JH584350.1
1088719	NZ_JH584351.1
1088719	NZ_JH584352.1
1088719	NZ_JH584353.1
1088719	NZ_JH584354.1
1088719	NZ_JH584355.1
1088719	NZ_JH584356.1
1088719	NZ_JH584357.1
1088719	NZ_JH584358.1
1088719	NZ_JH584359.1
1088719	NZ_JH584360.1
1088719	NZ_JH584361.1
1088719	NZ_JH584362.1
1088719	NZ_JH584363.1
1088719	NZ_JH584364.1
1088719	NZ_JH584365.1
1088719	NZ_JH584366.1
1088719	NZ_JH584367.1
1088719	NZ_JH584368.1
1088719	NZ_JH584369.1
1088719	NZ_JH584370.1
1088719	NZ_JH584371.1
1088719	NZ_JH584372.1
1088719	NZ_JH584373.1
1088719	NZ_JH584374.1
1088719	NZ_JH584375.1
1088719	NZ_JH584376.1
1088719	NZ_JH584377.1
1088719	NZ_JH584378.1
1088719	NZ_JH584379.1
1088719	NZ_JH584380.1
1088719	NZ_JH584381.1
1088719	NZ_JH584382.1
1088719	NZ_JH584383.1
1088719	NZ_JH584384.1
1088719	NZ_JH584385.1
1088719	NZ_JH584386.1
1088719	NZ_JH584387.1
1088719	NZ_JH584388.1
1088719	NZ_JH584389.1
1088720	NC_017491.1
1088721	NZ_CP009291.1
1088721	NZ_CP009292.1
1088721	NZ_CP009293.1
1088721	NZ_CP009294.1
1088721	NZ_CP009295.1
1088721	NZ_CP009296.1
1088864	NC_041970.1
1088865	NC_023733.1
1088866	NC_023725.1
1088883	NZ_CP018093.1
1088883	NZ_CP018094.1
1088890	NC_016418.1
1089108	NC_023727.1
1089110	NC_023742.1
[truncated: 91,222 more rows]
